# Supplementary material for: A property-based analysis of human transcription factors
Source: BMC Res Notes. 2015 Mar 14;8:82. doi: 10.1186/s13104-015-1039-6 (PMC4373352; doi:10.1186/s13104-015-1039-6)
Supplement: Additional file 1: — Manually checked Pfam domains for DNA-binding. [file 13104_2015_1039_MOESM1_ESM.xls]

## Sheet: First sheet
TF-associated Pfam domains identified as DNA binding (YES), the co-occuring domains classified as NO or UNKNOWN
Domains	DBD(Y/N/U)	Details
Androgen_recep	NO	In proteins the DBD (zf) is separate from the androgen receptor domain
BAH	NO	Annotated as a PPI domain
Myc-LZ	NO	This is the leucine zipper domain, normally associated with a HLH DBD in addition
RFX1_trans_act	NO	Annotated as separate from the RFX DNA binding domain
RNA_pol_Rpb2_6	NO	RNA polymerase, not annotated as interacting with DNA
Vert_HS_TF	NO	Separate from annotated DNA-binding domains
Cenp-B_dimeris	NO	Protein dimeriastion domain
Dmrt1	NO	Occurs together with a DNA-binding DM-domain, not annotated as DNA-binding
GATA-N	NO	Occurs together with GATA DBDs, not annotated as DNA-binding
Hormone_recep	NO	Occurs mainly together with zf-C4 DBDs, isolated domain not annotated as DNA-binding
KRAB	NO	Annotated as a PPI domain
MYT1	NO	Occurs with zf-domains, not annotated as DBD
PWWP	NO	Probably involved in PPI with modified histones
RNA_pol_Rpa2_4	NO	RNA polymerase
RNA_pol_Rpb2_1	NO	This is the DNA-binding domain, but probably with very unspecific binding
RNA_pol_Rpb2_3	NO	RNA polymerase, pore domain
RNA_pol_Rpb2_4	NO	RNA polymerase, funnel domain
RNA_pol_Rpb2_5	NO	RNA polymerase, the cleft domain, may interact with DNA, but probably unspecific
RNA_pol_Rpb2_7	NO	RNA polymerase
RNA_pol_Rpc82	NO	RNA polymerase
RRM_1	NO	RNA recognition motif, an RNA binding protein
Zfx_Zfy_act	NO	From TFs, but probably not involved in direct DNA interaction
Fapy_DNA_glyco	NO	Seems to be the catalytic domain, not the DNA binding domain
SET	NO	Annotated as PPI domain
P53_TAD	NO	Annotated as protein binding
TF_Zn_Ribbon	NO	This domain is a zinc-binding motif and involved in the interaction with RNA pol II and TFIIF
QLQ	NO	Annotated as PPI domain
FHA	NO	Annotated as phosphopeptide binding motif
DnaJ	NO	Annotated as a part of chaperone (protein folding) system
P53_tetramer	NO	Annotated as essential part for DNA binding, PPI, post-translational modifications, not annotated as DBD
pKID	NO	Annotated as protein binding domain
LIM	NO	Annotated as non-DNA binding
Sox_C_TAD	NO	Annotated as transactivating domain
Ank	NO	Annotated as PPI domain
STAT_int	NO	Annotated as PPI domain
ZZ	NO	Annotated as linker between PPIs
SAM_PNT	NO	Annotated as PPI domain
SH2	NO	Annotated as regulatory modules of intracellular signalling cascades
Zf-RING_2	NO	Annotated as PPI domain
Nuc_recep-AF1	NO	Annotated as activation domain that possess the ability to activate transcription factor
MBD_C	NO	Not bind directly to methyl-CpG DNA but rather interact with components of the NuRD/Mi2 complex
SAM_2	NO	Annotated as having a primary role in RNA binding
GCR	NO	Annotated as primarily responsible for transcriptional activation, not annotated as DBD
PAS_3	NO	Annotated as structural domain
BTB	NO	Annotated as protein binding domain, interact with components of histone deacetylase
Tudor-knot	NO	Has a role for binding to RNA
PAS	NO	Annotated as structural domain
Caudal_act	NO	Mediate transcription activation
STAT_alpha	NO	Annotated as PPI domain
zf-AD	NO	Does not bind to DNA
AXH	NO	Annotated as PPI domain and RNA binding
Erbeta_N	NO	Bind to estrogens and activates expression, not annotated as DBD
GABP-alpha	NO	Annotated as protein binding
DMAP_binding	NO	Annotated as PPI domain
MH2	NO	Does not bind DNA
MBF1	NO	Annotated as PPI domain
WD40	NO	Annotated as PPI domain
JmjC	NO	Annotated as PPI domain
ASXH	NO	Annotated as PPI domain
RRM_6	NO	Annotated as RNA and ssDNA binding domain
zf-MYND	NO	Annotated as PPI domain
SAM_1	NO	Annotated as PPI domain
NfI_DNAbd_pre-N	NO	Normally part of a DNA-binding protein, but the function of the N-terminal part is unknown
zf-CpG_bind_C	NO	Possibly DNA-binding, but specific to CpG and associated with DNA methyltransferase activity
BRK	UNKNOWN	Annotated as Unknown function but in association with CHROMO domain and DEAD/DEAH box helicase domain
RBB1NT	UNKNOWN	Part of DNA-binding protein, but unclear whether it can bind DNA
DUF3446	UNKNOWN	Annotated as Unknown function
Sp100	UNKNOWN	Annotated as Unknown function
Engrail_1_C_sig	UNKNOWN	Annotated as kind of a signature pattern for proteins which contain a homeobox domain, not annotated as DBD
TBX	UNKNOWN	Annotated as unknown function, however It is found C-terminal to the T-box DNA binding domain
STAT2_C	UNKNOWN	Not well annotated
Helicase_C	UNKNOWN	Lack of annotation
ETS_PEA3_N	UNKNOWN	Not well annotated
ESR1_C	UNKNOWN	Annotated as unknown function
TFIIE-A_C-term	UNKNOWN	Activate transcription in vivo, but not well annotated
DDE_1	UNKNOWN	Involved in DNA cleavage at a specific site, not annotated as DBD
Oest_recep	UNKNOWN	Part of DNA-binding protein, but unclear whether it can bind DNA
Sox_N	UNKNOWN	Not well annotated
Pax2_C	UNKNOWN	Lack of annotation
Death	UNKNOWN	Possibly as protein binding
DNMT1-RFD	UNKNOWN	Part of a cytosine specific DNA methyltransferase enzyme
SCAN	UNKNOWN	Not well annotated
STAT1_TAZ2bind	UNKNOWN	Possibly as protein binding
zf-met	UNKNOWN	Possibly being RNA-binding.
Rtt106	UNKNOWN	Annotated as Unknown function
DLL_N	UNKNOWN	Lack of annotation
Pax7	UNKNOWN	Lack of annotation
LMSTEN	UNKNOWN	Not well annotated
CTNNB1_binding	UNKNOWN	Possibly as protein binding
HNF-1B_C	UNKNOWN	Responsible for the activation of transcription, but unclear whether it can bind DNA
HNF-1A_C	UNKNOWN	Responsible for the activation of transcription, but unclear whether it can bind DNA
Neuro_bHLH	UNKNOWN	It is found C-terminal to the helix-loop-helix DNA binding domain, but unclear whether it can bind DNA
Myf5	UNKNOWN	Possibly as protein binding
Hox9_act	UNKNOWN	Possibly as PPI domain
Bromodomain	UNKNOWN	Precise function is unclear but possibly is a PPI domain
Cmyb_C	UNKNOWN	Lack of annotation
RunxI	UNKNOWN	Possibly as PPI domain
DP	UNKNOWN	Lack of annotation
IRF-3	UNKNOWN	Part of DNA-binding protein, but unclear whether it can bind DNA
CTF_NFI	UNKNOWN	Part of DNA-binding protein, but unclear whether it can bind DNA
PHD	UNKNOWN	Most likely annotated as protein binding domain
TRAM_LAG1_CLN8	UNKNOWN	Not well annotated
Atrophin-1	UNKNOWN	Possibly annotated as protein binding
zf-HC5HC2H	UNKNOWN	zinc-binding domain, not well annotated
Nrf1_activ_bdg	UNKNOWN	Part of DNA-binding protein, but unclear whether it can bind DNA
Ku_N	UNKNOWN	Likely to interact with DNA, but in a non-specific (or damage-specific) way
F-box	UNKNOWN	Most likely annotated as PPI domain
Ku_C	UNKNOWN	Likely to interact with DNA, but in a non-specific (or damage-specific) way
MOZ_SAS	UNKNOWN	Lack of annotation
AAA_33	UNKNOWN	Not well annotated
FYRN	UNKNOWN	Likely annotated as protein binding domain
FYRC	UNKNOWN	Likely annotated as protein binding domain
DNA_methylase	UNKNOWN	The proteins are annotated as DNA-binding, but not clear if this overlaps the domain
DNA_mis_repair	UNKNOWN	Likely to interact with DNA, but in a non-specific (or damage-specific) way
SNF2_N	UNKNOWN	Lack of annotation
TF_Otx	UNKNOWN	May contain homeobox modules, but unclear
TIG	UNKNOWN	It is annotated as involved in DNA-binding, but is separate from DBD in some cases
TMF_TATA_bd	UNKNOWN	Probably not DNA-binding, but the annotation is not very clear
zf-C5HC2	UNKNOWN	Annotated as possibly DBD, but separate from annotated DBD in proteins
DEK_C	UNKNOWN	Annotated as putative DNA-binding domain, but weak evidence
PBC	UNKNOWN	Occurs with homeobox, probably not DBD, but quite uncertain
SSXRD	UNKNOWN	A possible repression domain, not well annotated
zf-C2H2_2	UNKNOWN	Has a zf-domain, but unclear whether it can bind DNA
zf-C2H2_4	UNKNOWN	Has a zf-domain, but unclear whether it can bind DNA
zf-H2C2_2	UNKNOWN	Has a zf-domain, but unclear whether it can bind DNA
Ku	UNKNOWN	Binds to DNA double-strand break ends
RPEL	UNKNOWN	It has been predicted to be DNA-binding, but clear proof
DUF3432	UNKNOWN	Annotated as unknown function
zf-H2C2_5	UNKNOWN	Lack of annotation
SOXp	UNKNOWN	Lack of annotation
HJURP_C	UNKNOWN	Its exact function is not known
DUF3371	UNKNOWN	Part of DNA-binding protein, but unclear whether it can bind DNA
DUF2028	UNKNOWN	Annotated as unknown function
DMA	UNKNOWN	Annotated as unknown function
zf-C2H2_6	UNKNOWN	Lack of annotation
SSrecog	UNKNOWN	Part of complex that involved in DNA repair, mRNA elongation, DNA replication
Elf-1_N	UNKNOWN	Lack of annotation
DUF3528	UNKNOWN	Annotated as Unknown function
Rad4	UNKNOWN	Predicted to be inactive and are likely to only possess the interaction function in DNA repair
Basic	UNKNOWN	Has a short region (12 residues) that involved in DNA binding, but unclear whether it can bind DNA
HoxA13_N	UNKNOWN	Lack of annotation
Homeobox_KN	UNKNOWN	Homeobox transcription factor KN domain
HAND	UNKNOWN	Confers DNA and nucleosome binding properties to the protein, but unclear whether it can bind DNA
HATPase_c	UNKNOWN	Probably not DNA-binding, but the annotation is not very clear
RNA_pol_Rpb1_R	UNKNOWN	Bind by intercalation to DNA
Vert_IL3-reg_TF	UNKNOWN	Part of DNA-binding protein, but unclear whether it can bind DNA
Myc_N	UNKNOWN	Found adjacent to the basic helix-loop-helix (bHLH) region
Hairy_orange	UNKNOWN	Proposed to mediate specific protein-protein interaction
Fork_head_N	UNKNOWN	Probably not DNA-binding, but the annotation is not very clear
PPARgamma_N	UNKNOWN	Not well annotated
DUF3669	UNKNOWN	Lack of annotation
Prog_receptor	UNKNOWN	Probably not DNA-binding, but the annotation is not very clear
Jun	UNKNOWN	Lack of annotation
OAR	UNKNOWN	Involved in protein-protein interactions or DNA binding
zf-C2HC_2	UNKNOWN	Lack of annotation
HNF_C	UNKNOWN	Annotated as unknown function
DUF4074	UNKNOWN	Annotated as Unknown function
DUF3518	UNKNOWN	Annotated as unknown function
Cupin_8	UNKNOWN	Possibly as protein binding domain
JmjN	UNKNOWN	Not well annotated
SIM_C	UNKNOWN	Annotated as HTH domain
MBT	UNKNOWN	Annotated as unknown function
DUF4171	UNKNOWN	Annotated as unknown function
Maf_N	UNKNOWN	Found in various leucine zipper transcription factors
eIF2A	UNKNOWN	Lack of annotation
PLU-1	UNKNOWN	May have a role in DNA-binding and transcription, but unclear whether it can bind DNA
Myb_Cef	UNKNOWN	Annotated as unknown function
SPRY	UNKNOWN	Annotated as unknown function
DUF3639	UNKNOWN	Lack of annotation
ELM2	UNKNOWN	Maybe involved in protein-protein interactions or DNA binding
BHD_2	UNKNOWN	Annotated as DNA-binding, but may be specific to DNA-damage (PMID:17882165)
BHD_3	UNKNOWN	Annotated as DNA-binding, but may be specific to DNA-damage (PMID:17882165)
SLIDE	UNKNOWN	Annotated as involved in interaction with DNA, but probably not in a sequence-specific way (PMID:14536084)
HNF-1_N	YES	Annotated as a dimerisation sequence, but according to UniProt the region has interaction with DNA
zf-C2H2_jaz	YES	Zinc-finger double-stranded RNA-binding, but often classified as DNA-binding in UniProt
AKAP95	YES	Contains a DNA-binding zf-part
bZIP_2	YES	Basic Leucine Zipper Domain, including the DNA-binding part
CBFB_NFYA	YES	Overlaps with DNA-binding domain in e.g. NFYA_HUMAN
HMG_box	YES	Annotated as involved in DNA-binding
Homez	YES	Annotated as involved in DNA-binding
HTH_3	YES	Annotated as involved in DNA-binding
TFIIE_alpha	YES	Overlaps with a domain annotated as DNA-binding in Interpro
zf-C2H2	YES	This is most likely DNA-binding, although zinc-fingers may be involved also in other activities
Linker_histone	YES	Binds DNA (but maybe not in a sequence-specific way)
Phospho_p8	YES	This is annotated as DNA-binding after phosphorylation
ARID	YES	Annotated as DNA-binding
AT_hook	YES	Annotated as DNA-binding
BHD_1	YES	Annotated as DNA-binding
BrkDBD	YES	Annotated as DNA-binding
BTD	YES	Annotated as DNA-binding
bZIP_1	YES	Annotated as DNA-binding
bZIP_Maf	YES	Annotated as DNA-binding
CENP-B_N	YES	Annotated as DNA-binding
CUT	YES	Annotated as DNA-binding
DBINO	YES	Annotated as DNA-binding
DDT	YES	Annotated as DNA-binding, but not clear whether it is DNA-specific
DM	YES	Annotated as DNA-binding
DNA_pol_phi	YES	Annotated as DNA-binding, but maybe for DNA repeats
E2F_TDP	YES	Annotated as DNA-binding
Ets	YES	Annotated as DNA-binding
Fork_head	YES	Annotated as DNA-binding
GATA	YES	Annotated as DNA-binding
GCM	YES	Annotated as DNA-binding
H2TH	YES	Annotated as DNA-binding
HLH	YES	Annotated as DNA-binding
HMG_box_2	YES	Annotated as DNA-binding
Homeobox	YES	Annotated as DNA-binding
HSA	YES	Annotated as predicted to be DNA-binding
HSF_DNA-bind	YES	Annotated as DNA-binding
HTH_9	YES	Annotated as DNA-binding
HTH_psq	YES	Annotated as DNA-binding
HTH_Tnp_Tc5	YES	Annotated as DNA-binding
IRF	YES	Annotated as DNA-binding
LAG1-DNAbind	YES	Annotated as DNA-binding
MBD	YES	Annotated as DNA-binding (possibly to methylated CpGs)
MH1	YES	Annotated as DNA-binding
Myb_DNA-bind_4	YES	Annotated as DNA-binding
Myb_DNA-bind_6	YES	Annotated as DNA-binding
Myb_DNA-binding	YES	Annotated as DNA-binding
Nrf1_DNA-bind	YES	Annotated as DNA-binding
P53	YES	Annotated as DNA-binding
PAX	YES	Annotated as DNA-binding
PHD_3	YES	Annotated as DNA-binding
Pou	YES	Annotated as DNA-binding
RFX_DNA_binding	YES	Annotated as DNA-binding, but possibly preference for ssDNA
RHD	YES	Annotated as DNA-binding
RNA_pol_Rpb2_2	YES	Annotated as DNA-binding, but possibly not sequence specific
Runt	YES	Annotated as DNA-binding
SAND	YES	Annotated as DNA-binding
SAP	YES	Annotated as putative DNA-binding
SRF-TF	YES	Annotated as DNA-binding
STAT_bind	YES	Annotated as DNA-binding
SWIRM	YES	Annotated as DNA-binding
T-box	YES	Annotated as DNA-binding
TBP	YES	Annotated as DNA-binding to TATA-box
TEA	YES	Annotated as DNA-binding
TFIIE_beta	YES	Annotated as DNA-binding, but maybe not sequence-specific
THAP	YES	Annotated as putative DNA-binding
TMF_DNA_bd	YES	Annotated as DNA-binding tot TATA-regions
WAC_Acf1_DNA_bd	YES	Annotated as DNA-binding
zf-C2HC	YES	Annotated as DNA-binding
zf-C4	YES	Annotated as DNA-binding
zf-CXXC	YES	Annotated as DNA-binding (possibly to CpG)
