# Supplementary material for: A property-based analysis of human transcription factors
Source: BMC Res Notes. 2015 Mar 14;8:82. doi: 10.1186/s13104-015-1039-6 (PMC4373352; doi:10.1186/s13104-015-1039-6)
Supplement: Additional file 4: — Enriched domains and domain pairs in PPI. [file 13104_2015_1039_MOESM4_ESM.xls]

## Sheet: Domains
Overrepresented domains in PPI
Domain	Observed	Expected	Pvalue	Benjamini
Kelch_1	52	2	2.11211e-11	2.15566e-09
Kelch_3	52	2	2.11211e-11	2.15566e-09
Pterin_4a	62	2	2.11211e-11	2.15566e-09
TLE_N	20	2	2.11211e-11	2.15566e-09
Pfam-B_80233	20	1	6.6584e-11	2.15566e-09
Pfam-B_16168	21	1	6.6584e-11	2.15566e-09
NEMO	25	1	6.6584e-11	2.15566e-09
Kelch_4	49	1	6.6584e-11	2.15566e-09
SSXT	17	1	6.6584e-11	2.15566e-09
RRM_6	21	1	6.6584e-11	2.15566e-09
Kelch_5	49	1	6.6584e-11	2.15566e-09
Pfam-B_34693	17	1	6.6584e-11	2.15566e-09
Pfam-B_399596	33	1	6.6584e-11	2.15566e-09
Pfam-B_399598	33	1	6.6584e-11	2.15566e-09
Pfam-B_74141	15	1	6.6584e-11	2.15566e-09
Pfam-B_221181	20	1	6.6584e-11	2.15566e-09
Hox9_act	22	3	7.64665e-11	2.32998e-09
zf-B_box	47	14	1.33191e-10	3.83295e-09
bZIP_2	38	11	1.55021e-10	4.22635e-09
BTB	106	35	1.66631e-10	4.31575e-09
PPARgamma_N	13	1	7.72122e-10	1.73895e-08
TFIIA	17	2	1.24568e-09	2.6886e-08
Pfam-B_37959	12	1	8.3046e-09	1.59325e-07
ZZ	12	1	8.3046e-09	1.59325e-07
Fox-1_C	12	1	8.3046e-09	1.59325e-07
Pfam-B_90499	11	1	8.23767e-08	1.42237e-06
Pfam-B_21171	11	1	8.23767e-08	1.42237e-06
GCR	11	1	8.23767e-08	1.42237e-06
Med7	10	1	7.48641e-07	1.10799e-05
RNA_pol_Rpc4	10	1	7.48641e-07	1.10799e-05
Pfam-B_395403	10	1	7.48641e-07	1.10799e-05
Pfam-B_395405	10	1	7.48641e-07	1.10799e-05
IRF-3	21	6	2.15803e-06	3.02124e-05
PD-C2-AF1	9	1	6.18502e-06	8.43116e-05
Homeobox	156	111	1.23964e-05	0.000160533
zf-RanBP	21	7	3.16001e-05	0.000389734
Pfam-B_25056	8	1	4.60215e-05	0.000541798
Pfam-B_20213	8	1	4.60215e-05	0.000541798
HoxA13_N	11	2	5.64464e-05	0.000622112
TAFH	11	2	5.64464e-05	0.000622112
NHR2	11	2	5.64464e-05	0.000622112
SPRY	25	11	0.000232733	0.00251158
PRY	17	6	0.000242706	0.00256575
DUF3528	10	2	0.000258269	0.0026232
Pfam-B_19993	10	2	0.000258269	0.0026232
KOW	7	1	0.000304941	0.00272344
TFIIE-A_C-term	7	1	0.000304941	0.00272344
CTD	7	1	0.000304941	0.00272344
TFIIE_alpha	7	1	0.000304941	0.00272344
Spt5-NGN	7	1	0.000304941	0.00272344
Pfam-B_1333	7	1	0.000304941	0.00272344
Spt5_N	7	1	0.000304941	0.00272344
IRF	21	8	0.000414328	0.00357703
SCAN	63	40	0.000661375	0.00561627
LIM_bind	9	2	0.0010776	0.00886029
Nuc_recep-AF1	9	2	0.0010776	0.00886029
Pfam-B_6299	11	3	0.00162757	0.0122544
zf-MYND	11	3	0.00162757	0.0122544
Pfam-B_1439	11	3	0.00162757	0.0122544
dsrm	6	1	0.00177429	0.0122544
BSD	6	1	0.00177429	0.0122544
DUF3583	6	1	0.00177429	0.0122544
Pfam-B_13238	6	1	0.00177429	0.0122544
Pfam-B_18854	6	1	0.00177429	0.0122544
HS1_rep	6	1	0.00177429	0.0122544
TFIIH_BTF_p62_N	6	1	0.00177429	0.0122544
zf-HIT	6	1	0.00177429	0.0122544
MamL-1	6	1	0.00177429	0.0122544
STAT_alpha	15	6	0.00186513	0.012276
STAT_int	15	6	0.00186513	0.012276
STAT_bind	15	6	0.00186513	0.012276
SSDP	10	3	0.00502469	0.0321332
WD40	28	16	0.00525783	0.0332141

## Sheet: Pairs
Overrepresented domain pairs in PPI
Domain1	Domain2	Observed	Expected	Pvalue	Benjamini
Pfam-B_21171	Homeobox	7	0	9.7931e-12	1.97866e-08
SCAN	SCAN	12	0	2.7331e-11	1.97866e-08
TLE_N	Homeobox	12	0	2.93027e-11	1.97866e-08
TFIIA	Homeobox	9	0	2.93027e-11	1.97866e-08
Homeobox	WD40	13	1	6.79571e-10	3.67104e-07
Homeobox	Homeobox	22	4	1.93135e-09	8.69431e-07
BTB	PPARgamma_N	4	0	2.49689e-08	9.63441e-06
IRF-3	Homeobox	8	0	3.81977e-08	1.15816e-05
Pfam-B_399596	SCAN	4	0	4.28789e-08	1.15816e-05
Pfam-B_399598	SCAN	4	0	4.28789e-08	1.15816e-05
zf-B_box	Med7	3	0	2.30779e-07	5.66668e-05
Homeobox	IRF	8	0	4.85887e-07	0.000109365
PPARgamma_N	Nuc_recep-AF1	2	0	1.0385e-06	0.000215768
zf-B_box	zf-B_box	4	0	1.44118e-06	0.000278044
Homeobox	HoxA13_N	5	0	1.59903e-06	0.000287932
RNA_pol_Rpc4	Homeobox	4	0	2.91432e-06	0.000463034
PD-C2-AF1	Homeobox	4	0	2.91432e-06	0.000463034
Pterin_4a	Pterin_4a	2	0	3.11338e-06	0.000467179
BTB	GCR	3	0	3.78373e-06	0.000537888
TFIIA	Pfam-B_19993	2	0	6.22253e-06	0.000840353
IRF-3	Pfam-B_20213	2	0	1.03639e-05	0.00133299
Hox9_act	Homeobox	5	0	1.11478e-05	0.00136864
LIM_bind	SSDP	2	0	1.55352e-05	0.00182438
Pfam-B_20213	IRF	2	0	2.17346e-05	0.00244605
bZIP_2	Pfam-B_25056	2	0	3.72088e-05	0.00402004
Homeobox	LIM_bind	4	0	4.46985e-05	0.00464349
NEMO	zf-B_box	2	0	6.80776e-05	0.00612925
Pfam-B_34693	zf-B_box	2	0	6.80776e-05	0.00612925
zf-B_box	TFIIE-A_C-term	2	0	6.80776e-05	0.00612925
zf-B_box	TFIIE_alpha	2	0	6.80776e-05	0.00612925
BTB	BTB	5	0	9.6174e-05	0.00837954
Pfam-B_395403	Homeobox	3	0	0.000127995	0.0104762
Pfam-B_395405	Homeobox	3	0	0.000127995	0.0104762
Pterin_4a	zf-B_box	2	0	0.000282383	0.0182404
NEMO	BTB	2	0	0.000413987	0.0182404
Kelch_4	BTB	2	0	0.000413987	0.0182404
Kelch_5	BTB	2	0	0.000413987	0.0182404
BTB	Pfam-B_37959	2	0	0.000413987	0.0182404
BTB	ZZ	2	0	0.000413987	0.0182404
BTB	HS1_rep	2	0	0.000413987	0.0182404
PPARgamma_N	SCAN	2	0	0.000536931	0.0182404
bZIP_2	bZIP_2	2	0	0.00099861	0.0182404
Pfam-B_80233	NEMO	1	0	0.00101973	0.0182404
Pfam-B_80233	PPARgamma_N	1	0	0.00101973	0.0182404
Pfam-B_80233	GCR	1	0	0.00101973	0.0182404
Pfam-B_80233	KOW	1	0	0.00101973	0.0182404
Pfam-B_80233	CTD	1	0	0.00101973	0.0182404
Pfam-B_80233	Spt5-NGN	1	0	0.00101973	0.0182404
Pfam-B_80233	Spt5_N	1	0	0.00101973	0.0182404
NEMO	NEMO	1	0	0.00101973	0.0182404
NEMO	Kelch_4	1	0	0.00101973	0.0182404
NEMO	Kelch_5	1	0	0.00101973	0.0182404
NEMO	Pfam-B_34693	1	0	0.00101973	0.0182404
NEMO	Pfam-B_221181	1	0	0.00101973	0.0182404
NEMO	Pfam-B_37959	1	0	0.00101973	0.0182404
NEMO	ZZ	1	0	0.00101973	0.0182404
NEMO	Med7	1	0	0.00101973	0.0182404
NEMO	KOW	1	0	0.00101973	0.0182404
NEMO	TFIIE-A_C-term	1	0	0.00101973	0.0182404
NEMO	CTD	1	0	0.00101973	0.0182404
NEMO	TFIIE_alpha	1	0	0.00101973	0.0182404
NEMO	Spt5-NGN	1	0	0.00101973	0.0182404
NEMO	Spt5_N	1	0	0.00101973	0.0182404
NEMO	dsrm	1	0	0.00101973	0.0182404
NEMO	HS1_rep	1	0	0.00101973	0.0182404
Kelch_4	Kelch_4	1	0	0.00101973	0.0182404
Kelch_4	Kelch_5	1	0	0.00101973	0.0182404
Kelch_4	Pfam-B_37959	1	0	0.00101973	0.0182404
Kelch_4	ZZ	1	0	0.00101973	0.0182404
Kelch_4	Med7	1	0	0.00101973	0.0182404
Kelch_4	Pfam-B_13238	1	0	0.00101973	0.0182404
Kelch_4	HS1_rep	1	0	0.00101973	0.0182404
Kelch_5	Kelch_5	1	0	0.00101973	0.0182404
Kelch_5	Pfam-B_37959	1	0	0.00101973	0.0182404
Kelch_5	ZZ	1	0	0.00101973	0.0182404
Kelch_5	Med7	1	0	0.00101973	0.0182404
Kelch_5	Pfam-B_13238	1	0	0.00101973	0.0182404
Kelch_5	HS1_rep	1	0	0.00101973	0.0182404
Pfam-B_34693	Pfam-B_34693	1	0	0.00101973	0.0182404
Pfam-B_34693	Med7	1	0	0.00101973	0.0182404
Pfam-B_34693	TFIIE-A_C-term	1	0	0.00101973	0.0182404
Pfam-B_34693	TFIIE_alpha	1	0	0.00101973	0.0182404
Pfam-B_34693	HS1_rep	1	0	0.00101973	0.0182404
Pfam-B_399596	Pfam-B_399596	1	0	0.00101973	0.0182404
Pfam-B_399596	Pfam-B_399598	1	0	0.00101973	0.0182404
Pfam-B_399596	PPARgamma_N	1	0	0.00101973	0.0182404
Pfam-B_399596	Med7	1	0	0.00101973	0.0182404
Pfam-B_399596	TFIIE-A_C-term	1	0	0.00101973	0.0182404
Pfam-B_399596	TFIIE_alpha	1	0	0.00101973	0.0182404
Pfam-B_399596	BSD	1	0	0.00101973	0.0182404
Pfam-B_399596	TFIIH_BTF_p62_N	1	0	0.00101973	0.0182404
Pfam-B_399598	Pfam-B_399598	1	0	0.00101973	0.0182404
Pfam-B_399598	PPARgamma_N	1	0	0.00101973	0.0182404
Pfam-B_399598	Med7	1	0	0.00101973	0.0182404
Pfam-B_399598	TFIIE-A_C-term	1	0	0.00101973	0.0182404
Pfam-B_399598	TFIIE_alpha	1	0	0.00101973	0.0182404
Pfam-B_399598	BSD	1	0	0.00101973	0.0182404
Pfam-B_399598	TFIIH_BTF_p62_N	1	0	0.00101973	0.0182404
Pfam-B_74141	PPARgamma_N	1	0	0.00101973	0.0182404
Pfam-B_74141	Pfam-B_37959	1	0	0.00101973	0.0182404
Pfam-B_74141	ZZ	1	0	0.00101973	0.0182404
Pfam-B_74141	GCR	1	0	0.00101973	0.0182404
Pfam-B_74141	TFIIE-A_C-term	1	0	0.00101973	0.0182404
Pfam-B_74141	TFIIE_alpha	1	0	0.00101973	0.0182404
Pfam-B_74141	Pfam-B_1333	1	0	0.00101973	0.0182404
Pfam-B_221181	PPARgamma_N	1	0	0.00101973	0.0182404
Pfam-B_221181	GCR	1	0	0.00101973	0.0182404
Pfam-B_221181	KOW	1	0	0.00101973	0.0182404
Pfam-B_221181	CTD	1	0	0.00101973	0.0182404
Pfam-B_221181	Spt5-NGN	1	0	0.00101973	0.0182404
Pfam-B_221181	Spt5_N	1	0	0.00101973	0.0182404
PPARgamma_N	DUF3583	1	0	0.00101973	0.0182404
PPARgamma_N	Pfam-B_18854	1	0	0.00101973	0.0182404
Pfam-B_37959	MamL-1	1	0	0.00101973	0.0182404
ZZ	MamL-1	1	0	0.00101973	0.0182404
Fox-1_C	Fox-1_C	1	0	0.00101973	0.0182404
Fox-1_C	Med7	1	0	0.00101973	0.0182404
Fox-1_C	RNA_pol_Rpc4	1	0	0.00101973	0.0182404
Fox-1_C	Pfam-B_395403	1	0	0.00101973	0.0182404
Fox-1_C	Pfam-B_395405	1	0	0.00101973	0.0182404
Pfam-B_21171	Pfam-B_21171	1	0	0.00101973	0.0182404
GCR	DUF3583	1	0	0.00101973	0.0182404
GCR	Pfam-B_18854	1	0	0.00101973	0.0182404
Med7	Pfam-B_395403	1	0	0.00101973	0.0182404
Med7	Pfam-B_395405	1	0	0.00101973	0.0182404
Med7	DUF3583	1	0	0.00101973	0.0182404
RNA_pol_Rpc4	Pfam-B_395403	1	0	0.00101973	0.0182404
RNA_pol_Rpc4	Pfam-B_395405	1	0	0.00101973	0.0182404
Pfam-B_395403	Pfam-B_395403	1	0	0.00101973	0.0182404
Pfam-B_395403	Pfam-B_395405	1	0	0.00101973	0.0182404
Pfam-B_395403	PD-C2-AF1	1	0	0.00101973	0.0182404
Pfam-B_395405	Pfam-B_395405	1	0	0.00101973	0.0182404
Pfam-B_395405	PD-C2-AF1	1	0	0.00101973	0.0182404
PD-C2-AF1	BSD	1	0	0.00101973	0.0182404
PD-C2-AF1	TFIIH_BTF_p62_N	1	0	0.00101973	0.0182404
Pfam-B_25056	Pfam-B_13238	1	0	0.00101973	0.0182404
KOW	BSD	1	0	0.00101973	0.0182404
KOW	TFIIH_BTF_p62_N	1	0	0.00101973	0.0182404
KOW	MamL-1	1	0	0.00101973	0.0182404
CTD	BSD	1	0	0.00101973	0.0182404
CTD	TFIIH_BTF_p62_N	1	0	0.00101973	0.0182404
CTD	MamL-1	1	0	0.00101973	0.0182404
Spt5-NGN	BSD	1	0	0.00101973	0.0182404
Spt5-NGN	TFIIH_BTF_p62_N	1	0	0.00101973	0.0182404
Spt5-NGN	MamL-1	1	0	0.00101973	0.0182404
Spt5_N	BSD	1	0	0.00101973	0.0182404
Spt5_N	TFIIH_BTF_p62_N	1	0	0.00101973	0.0182404
Spt5_N	MamL-1	1	0	0.00101973	0.0182404
dsrm	dsrm	1	0	0.00101973	0.0182404
DUF3583	DUF3583	1	0	0.00101973	0.0182404
Pfam-B_13238	MamL-1	1	0	0.00101973	0.0182404
zf-B_box	PRY	2	0	0.0014347	0.0254942
Kelch_1	BTB	2	0	0.0016528	0.0279482
Kelch_3	BTB	2	0	0.0016528	0.0279482
Kelch_1	NEMO	1	0	0.00203843	0.0279482
Kelch_1	Kelch_4	1	0	0.00203843	0.0279482
Kelch_1	Kelch_5	1	0	0.00203843	0.0279482
Kelch_1	Pfam-B_37959	1	0	0.00203843	0.0279482
Kelch_1	ZZ	1	0	0.00203843	0.0279482
Kelch_1	Med7	1	0	0.00203843	0.0279482
Kelch_1	Pfam-B_1333	1	0	0.00203843	0.0279482
Kelch_1	Pfam-B_13238	1	0	0.00203843	0.0279482
Kelch_1	HS1_rep	1	0	0.00203843	0.0279482
Kelch_3	NEMO	1	0	0.00203843	0.0279482
Kelch_3	Kelch_4	1	0	0.00203843	0.0279482
Kelch_3	Kelch_5	1	0	0.00203843	0.0279482
Kelch_3	Pfam-B_37959	1	0	0.00203843	0.0279482
Kelch_3	ZZ	1	0	0.00203843	0.0279482
Kelch_3	Med7	1	0	0.00203843	0.0279482
Kelch_3	Pfam-B_1333	1	0	0.00203843	0.0279482
Kelch_3	Pfam-B_13238	1	0	0.00203843	0.0279482
Kelch_3	HS1_rep	1	0	0.00203843	0.0279482
Pterin_4a	Pfam-B_37959	1	0	0.00203843	0.0279482
Pterin_4a	ZZ	1	0	0.00203843	0.0279482
Pterin_4a	Med7	1	0	0.00203843	0.0279482
Pterin_4a	KOW	1	0	0.00203843	0.0279482
Pterin_4a	TFIIE-A_C-term	1	0	0.00203843	0.0279482
Pterin_4a	CTD	1	0	0.00203843	0.0279482
Pterin_4a	TFIIE_alpha	1	0	0.00203843	0.0279482
Pterin_4a	Spt5-NGN	1	0	0.00203843	0.0279482
Pterin_4a	Spt5_N	1	0	0.00203843	0.0279482
Pterin_4a	DUF3583	1	0	0.00203843	0.0279482
TLE_N	Pfam-B_20213	1	0	0.00203843	0.0279482
Pfam-B_80233	TFIIA	1	0	0.00203843	0.0279482
Pfam-B_221181	TFIIA	1	0	0.00203843	0.0279482
TFIIA	Fox-1_C	1	0	0.00203843	0.0279482
TFIIA	Pfam-B_20213	1	0	0.00203843	0.0279482
Pfam-B_21171	HoxA13_N	1	0	0.00203843	0.0279482
Pfam-B_21171	Pfam-B_19993	1	0	0.00203843	0.0279482
Pfam-B_395403	HoxA13_N	1	0	0.00203843	0.0279482
Pfam-B_395405	HoxA13_N	1	0	0.00203843	0.0279482
TAFH	TFIIE-A_C-term	1	0	0.00203843	0.0279482
TAFH	TFIIE_alpha	1	0	0.00203843	0.0279482
NHR2	TFIIE-A_C-term	1	0	0.00203843	0.0279482
NHR2	TFIIE_alpha	1	0	0.00203843	0.0279482
DUF3528	BSD	1	0	0.00203843	0.0279482
DUF3528	TFIIH_BTF_p62_N	1	0	0.00203843	0.0279482
Pterin_4a	SCAN	2	0	0.00213319	0.0290997
Kelch_1	Kelch_1	1	0	0.00305609	0.0376918
Kelch_1	Kelch_3	1	0	0.00305609	0.0376918
Kelch_3	Kelch_3	1	0	0.00305609	0.0376918
Pfam-B_34693	Pfam-B_6299	1	0	0.00305609	0.0376918
Pfam-B_34693	Pfam-B_1439	1	0	0.00305609	0.0376918
Hox9_act	RNA_pol_Rpc4	1	0	0.00305609	0.0376918
Pfam-B_37959	Pfam-B_6299	1	0	0.00305609	0.0376918
Pfam-B_37959	Pfam-B_1439	1	0	0.00305609	0.0376918
ZZ	Pfam-B_6299	1	0	0.00305609	0.0376918
ZZ	Pfam-B_1439	1	0	0.00305609	0.0376918
PD-C2-AF1	Pfam-B_6299	1	0	0.00305609	0.0376918
PD-C2-AF1	Pfam-B_1439	1	0	0.00305609	0.0376918
KOW	SSDP	1	0	0.00305609	0.0376918
TFIIE-A_C-term	zf-MYND	1	0	0.00305609	0.0376918
CTD	SSDP	1	0	0.00305609	0.0376918
TFIIE_alpha	zf-MYND	1	0	0.00305609	0.0376918
Spt5-NGN	SSDP	1	0	0.00305609	0.0376918
Spt5_N	SSDP	1	0	0.00305609	0.0376918
Pfam-B_6299	Pfam-B_13238	1	0	0.00305609	0.0376918
Pfam-B_1439	Pfam-B_13238	1	0	0.00305609	0.0376918
HS1_rep	SSDP	1	0	0.00305609	0.0376918
BTB	Pfam-B_6299	2	0	0.00366811	0.0448306
BTB	Pfam-B_1439	2	0	0.00366811	0.0448306
Pterin_4a	TAFH	1	0	0.00407271	0.0488907
Pterin_4a	NHR2	1	0	0.00407271	0.0488907
TLE_N	Pfam-B_19993	1	0	0.00407271	0.0488907
TFIIA	DUF3528	1	0	0.00407271	0.0488907
zf-B_box	SPRY	2	0	0.00417774	0.0497096
Homeobox	zf-HIT	2	0	0.00417774	0.0497096
Hormone_recep	Nuc_recep-AF1	7	0	1.13919e-12	1.53501e-08
Pfam-B_18854	zf-C4	6	0	1.19279e-12	1.53501e-08
LIM	LIM_bind	7	0	1.44713e-12	1.53501e-08
Pfam-B_18854	Hormone_recep	6	0	1.74502e-12	1.53501e-08
Fork_head_N	TLE_N	4	0	1.60662e-11	8.0758e-08
HNF_C	TLE_N	4	0	1.60662e-11	8.0758e-08
zf-C4	Nuc_recep-AF1	7	0	8.65203e-11	2.76755e-07
HLH	TAFH	6	0	1.9311e-09	4.53044e-06
HLH	NHR2	6	0	1.9311e-09	4.53044e-06
Pfam-B_74141	zf-H2C2_5	3	0	1.05461e-08	2.31921e-05
Kelch_4	Ank_2	4	0	1.57549e-08	3.07973e-05
Ank_2	Kelch_5	4	0	1.57549e-08	3.07973e-05
HLH	zf-MYND	6	0	2.20164e-08	4.0772e-05
TLE_N	Fork_head	4	0	3.7712e-08	6.03494e-05
PPARgamma_N	zf-C4	4	0	4.28789e-08	6.03494e-05
PPARgamma_N	Hormone_recep	4	0	5.47776e-08	7.41309e-05
Fork_head_N	WD40	4	0	8.57701e-08	0.000107782
HNF_C	WD40	4	0	8.57701e-08	0.000107782
zf-C2H2	Pfam-B_399596	5	0	1.06153e-07	0.000124503
zf-C2H2	Pfam-B_399598	5	0	1.06153e-07	0.000124503
Kelch_4	zf-H2C2_2	6	0	2.71822e-07	0.000273032
zf-H2C2_2	Kelch_5	6	0	2.71822e-07	0.000273032
zf-H2C2_2	Pfam-B_74141	6	0	2.71822e-07	0.000273032
Kelch_1	Ank_2	4	0	2.79348e-07	0.000273032
Kelch_3	Ank_2	4	0	2.79348e-07	0.000273032
BTB	zf-C4	9	0	8.6256e-07	0.000798685
zf-H2C2_2	Pterin_4a	7	0	1.0178e-06	0.00084978
TLE_N	Pfam-B_12896	2	0	1.0385e-06	0.00084978
Pfam-B_108992	TAFH	2	0	1.0385e-06	0.00084978
Pfam-B_108992	NHR2	2	0	1.0385e-06	0.00084978
BTB	Hormone_recep	9	1	1.39333e-06	0.00111422
bZIP_1	bZIP_2	5	0	1.77562e-06	0.0013293
RRM_1	Fox-1_C	3	0	3.03347e-06	0.00165981
DUF4074	Pfam-B_21171	2	0	3.11338e-06	0.00165981
PD-C2-AF1	Pou	2	0	3.11338e-06	0.00165981
RNA_pol_Rpb2_7	Kelch_4	2	0	3.11338e-06	0.00165981
RNA_pol_Rpb2_7	Kelch_5	2	0	3.11338e-06	0.00165981
RNA_pol_Rpb2_2	Kelch_4	2	0	3.11338e-06	0.00165981
RNA_pol_Rpb2_2	Kelch_5	2	0	3.11338e-06	0.00165981
RNA_pol_Rpb2_5	Kelch_4	2	0	3.11338e-06	0.00165981
RNA_pol_Rpb2_5	Kelch_5	2	0	3.11338e-06	0.00165981
Kelch_4	RNA_pol_Rpb2_1	2	0	3.11338e-06	0.00165981
Kelch_4	RNA_pol_Rpb2_3	2	0	3.11338e-06	0.00165981
Kelch_4	RNA_pol_Rpb2_6	2	0	3.11338e-06	0.00165981
RNA_pol_Rpb2_1	Kelch_5	2	0	3.11338e-06	0.00165981
RNA_pol_Rpb2_3	Kelch_5	2	0	3.11338e-06	0.00165981
zf-MYND	Pfam-B_108992	2	0	3.11338e-06	0.00165981
Kelch_5	RNA_pol_Rpb2_6	2	0	3.11338e-06	0.00165981
zf-C2H2	Pterin_4a	5	0	3.25618e-06	0.00171003
SCAN	zf-C2H2	15	3	3.38971e-06	0.00175397
zf-C2H2	Pfam-B_74141	4	0	5.09301e-06	0.00256004
Pfam-B_80233	zf-C4	3	0	5.63254e-06	0.00275259
zf-C4	Pfam-B_221181	3	0	5.63254e-06	0.00275259
zf-H2C2_2	Pfam-B_399596	5	0	6.65751e-06	0.00308289
zf-H2C2_2	Pfam-B_399598	5	0	6.65751e-06	0.00308289
Pfam-B_80233	Hormone_recep	3	0	6.7465e-06	0.00308289
Hormone_recep	Pfam-B_221181	3	0	6.7465e-06	0.00308289
OAR	Homeobox	7	0	1.11059e-05	0.00490307
Kelch_1	zf-H2C2_2	6	0	1.44845e-05	0.00541211
Kelch_3	zf-H2C2_2	6	0	1.44845e-05	0.00541211
SSXRD	Pfam-B_399596	2	0	1.55352e-05	0.00541211
SSXRD	Pfam-B_399598	2	0	1.55352e-05	0.00541211
TFIIA	bZIP_Maf	2	0	1.55352e-05	0.00541211
Pfam-B_16168	zf-C3HC4_2	2	0	1.55352e-05	0.00541211
TF_Zn_Ribbon	Pterin_4a	2	0	1.55352e-05	0.00541211
Kelch_1	RNA_pol_Rpb2_7	2	0	1.55352e-05	0.00541211
Kelch_1	RNA_pol_Rpb2_2	2	0	1.55352e-05	0.00541211
Kelch_1	RNA_pol_Rpb2_5	2	0	1.55352e-05	0.00541211
Kelch_1	RNA_pol_Rpb2_1	2	0	1.55352e-05	0.00541211
Kelch_1	RNA_pol_Rpb2_3	2	0	1.55352e-05	0.00541211
Kelch_1	RNA_pol_Rpb2_6	2	0	1.55352e-05	0.00541211
RNA_pol_Rpb2_7	Kelch_3	2	0	1.55352e-05	0.00541211
RNA_pol_Rpb2_2	Kelch_3	2	0	1.55352e-05	0.00541211
RNA_pol_Rpb2_5	Kelch_3	2	0	1.55352e-05	0.00541211
RNA_pol_Rpb2_1	Kelch_3	2	0	1.55352e-05	0.00541211
Kelch_3	RNA_pol_Rpb2_3	2	0	1.55352e-05	0.00541211
Kelch_3	RNA_pol_Rpb2_6	2	0	1.55352e-05	0.00541211
zf-C3HC4_2	RRM_6	2	0	1.55352e-05	0.00541211
MH2	SSXT	2	0	2.17346e-05	0.00701609
Kelch_4	Ank_4	2	0	2.17346e-05	0.00701609
Kelch_4	SAM_1	2	0	2.17346e-05	0.00701609
Kelch_4	MBT	2	0	2.17346e-05	0.00701609
Ank_4	Kelch_5	2	0	2.17346e-05	0.00701609
SAM_1	Kelch_5	2	0	2.17346e-05	0.00701609
Kelch_5	MBT	2	0	2.17346e-05	0.00701609
Homeobox_KN	Homeobox	8	1	2.44081e-05	0.00780748
OAR	Pfam-B_21171	2	0	2.89598e-05	0.00918
SSXT	Hist_deacetyl	2	0	3.72088e-05	0.0115861
TLE_N	PAX	2	0	4.64795e-05	0.0142211
MH1	SSXT	2	0	5.67698e-05	0.0172198
SSXRD	Pterin_4a	2	0	6.80776e-05	0.0188612
zf-B_box	Pfam-B_92613	2	0	6.80776e-05	0.0188612
zf-B_box	RNA_pol_Rpb5_C	2	0	6.80776e-05	0.0188612
zf-B_box	RNA_pol_Rpb5_N	2	0	6.80776e-05	0.0188612
Hairy_orange	Pterin_4a	2	0	6.80776e-05	0.0188612
Helicase_C	Pfam-B_399596	2	0	6.80776e-05	0.0188612
Helicase_C	Pfam-B_399598	2	0	6.80776e-05	0.0188612
WD40	Fork_head	4	0	6.89108e-05	0.0189429
WD40	Pfam-B_12896	2	0	8.04008e-05	0.0219301
Kelch_1	Ank_4	2	0	9.37374e-05	0.0240748
Kelch_1	SAM_1	2	0	9.37374e-05	0.0240748
Kelch_1	MBT	2	0	9.37374e-05	0.0240748
Kelch_3	Ank_4	2	0	9.37374e-05	0.0240748
Kelch_3	SAM_1	2	0	9.37374e-05	0.0240748
Kelch_3	MBT	2	0	9.37374e-05	0.0240748
SET	TAFH	2	0	9.37374e-05	0.0240748
SET	NHR2	2	0	9.37374e-05	0.0240748
zf-C2H2	BTB	12	3	0.000103309	0.0261513
Homeobox	Pfam-B_39162	3	0	0.000127995	0.0317156
PPARgamma_N	zf-H2C2_2	4	0	0.000135483	0.0331049
zf-H2C2_2	Pfam-B_1333	4	0	0.000135483	0.0331049
zf-B_box	bZIP_1	4	0	0.000144029	0.0349504
BTB	GATA	4	0	0.000164673	0.0396863
Kelch_4	zf-C2H2	3	0	0.000193708	0.0460528
zf-C2H2	Kelch_5	3	0	0.000193708	0.0460528
HLH	Pterin_4a	3	0	0.000199092	0.047015
Pou	Homeobox	4	0	0.000203706	0.0474675
KRAB	Pterin_4a	4	0	0.000203706	0.0474675
SET	zf-MYND	2	0	0.000215294	0.049512
Pfam-B_25056	bZIP_1	2	0	0.000215294	0.049512
