# Supplementary material for: A property-based analysis of human transcription factors
Source: BMC Res Notes. 2015 Mar 14;8:82. doi: 10.1186/s13104-015-1039-6 (PMC4373352; doi:10.1186/s13104-015-1039-6)
Supplement: Additional file 5: — Software for data analysis. [file 13104_2015_1039_MOESM5_ESM.zip]

Archive with 1 entries (1 files):
- 1311019324144023_add5.py
