# Supplementary material for: A property-based analysis of human transcription factors
Source: BMC Res Notes. 2015 Mar 14;8:82. doi: 10.1186/s13104-015-1039-6 (PMC4373352; doi:10.1186/s13104-015-1039-6)
Supplement: Additional file 6: — Data from Tuomela et al. for Table S4. [file 13104_2015_1039_MOESM6_ESM.xls]

## Sheet: Cluster1
Probe	ID	Gene	Cluster
ILMN_1740265	4290050	ACOT7	1
ILMN_1690105	1820750	STAT1	1
ILMN_2332250	6580639	ACOT7	1
ILMN_1813671	6900440	SLC25A1	1
ILMN_1664920	6380681	C19orf12	1
ILMN_1679880	3450364	THOC6	1
ILMN_2101526	3780056	GGCT	1
ILMN_1735155	4560064	GLB1	1
ILMN_2397721	1340634	GLB1	1
ILMN_1678037	1770717	HIRIP3	1
ILMN_2414027	2760519	CKLF	1
ILMN_1673676	630100	SNX5	1
ILMN_2407824	4220468	ATP1B1	1
ILMN_1745806	1780411	PEMT	1
ILMN_2070072	2690608	RPS7	1
ILMN_1677765	4780411	LRP8	1
ILMN_1750722	6330647	RPS7	1
ILMN_2363361	730092	SFXN4	1
ILMN_2053679	2470279	ACADM	1
ILMN_1706643	6250192	COL6A3	1
ILMN_2109489	1850523	M17016	1
ILMN_1808226	1030102	RGS16	1
ILMN_1802615	670286	CDK6	1
ILMN_1651365	3940088	ZBED2	1
ILMN_1743130	2680411	PTGFRN	1
ILMN_1749327	60349	MAPK13	1
ILMN_2387553	3460324	PSMA3	1
ILMN_1686116	5810685	THBS1	1
ILMN_1696749	6020424	LMNA	1
ILMN_1737394	2630768	LMNA	1
ILMN_1717934	5910500	SYT11	1
ILMN_1667893	5560561	TNS3	1
ILMN_2041293	3120367	SQLE	1
ILMN_1675797	6400044	EPDR1	1
ILMN_2098126	7570408	CCL5	1
ILMN_1692163	4260392	NSDHL	1
ILMN_1690040	5570653	TM7SF2	1
ILMN_1710962	3420541	TMEM97	1
ILMN_1773352	620717	CCL5	1
ILMN_1724489	2030315	RFC4	1
ILMN_1716276	2970575	CCL4L1	1
ILMN_1657234	4220246	CCL20	1
ILMN_1730294	3990382	INO80C	1
ILMN_1680626	10463	PDIA6	1
ILMN_1810680	6380367	BOLA2	1
ILMN_2228710	1240685	PDCD5	1
ILMN_2205211	870537	PPIA	1
ILMN_1713636	2810315	S100A6	1
ILMN_1747355	4250053	CCL3L3	1
ILMN_1671509	6590682	CCL3	1
ILMN_2222234	2650253	PRDX4	1
ILMN_1757877	5420347	HCFC1R1	1
ILMN_1778010	5910112	IL32	1
ILMN_1775008	2680497	NCAPD2	1
ILMN_1718023	450475	APEH	1
ILMN_2355971	6100056	HSD17B10	1
ILMN_1661337	5570088	SRM	1
ILMN_2041046	2450358	CKS1B	1
ILMN_1733603	1110575	NDUFC1	1
ILMN_1741957	460519	RABEPK	1
ILMN_1659462	1710674	DUSP23	1
ILMN_2368530	3440754	IL32	1
ILMN_2084353	1070286	M6PR	1
ILMN_1761961	6270373	CCDC90A	1
ILMN_1707484	240390	GEMIN6	1
ILMN_1682857	5720398	NDUFAF2	1
ILMN_1697614	4230243	NHP2L1	1
ILMN_1718672	2760673	NHP2	1
ILMN_1755834	1010719	FEN1	1
ILMN_1740170	940010	CHCHD10	1
ILMN_1764871	5810630	PIGP	1
ILMN_1676893	3800050	ADCY3	1
ILMN_1711894	7380670	MYB	1
ILMN_1764431	6350114	COPS6	1
ILMN_2116714	5670368	SLC39A1	1
ILMN_2369924	6450050	NDUFB6	1
ILMN_2146761	4150048	FABP5	1
ILMN_1657483	1980209	SEC23B	1

## Sheet: Cluster2
Probe	ID	Gene	Cluster
ILMN_1864900	430438	MIAT	2
ILMN_1707169	4890255	AGMAT	2
ILMN_1683678	7380221	LOC26010	2
ILMN_1725014	2000129	TMPRSS6	2
ILMN_1787324	2760706	C16orf48	2
ILMN_2044453	2260241	LPAR5	2
ILMN_1671482	2480450	GALM	2
ILMN_1763207	5900253	BATF3	2
ILMN_1762426	2480768	DHFRL1	2
ILMN_1658071	4180452	ATP1B1	2
ILMN_1756784	7160142	FREQ	2
ILMN_1734366	4070091	RORC	2
ILMN_2307861	2470114	COL6A3	2
ILMN_1700831	4670138	SLC27A2	2
ILMN_1738725	2650390	LIF	2
ILMN_2319952	5960440	VDR	2
ILMN_1771126	4890553	RORC	2
ILMN_1708611	6110291	RDX	2
ILMN_1730291	6060482	ATP1B1	2
ILMN_1755281	770044	FBXO15	2
ILMN_1695058	4860181	SLC38A5	2
ILMN_1678612	2490598	ANXA6	2
ILMN_1700515	3440703	C17orf58	2
ILMN_2398926	650168	C17orf58	2
ILMN_1784040	2100296	NAPSA	2
ILMN_2411781	2750431	RYR1	2
ILMN_1802653	2810767	EBI3	2
ILMN_2323933	6180743	LAIR2	2
ILMN_1736704	6760451	DIXDC1	2
ILMN_1698732	3780053	PALLD	2
ILMN_2358560	7050612	TIAM2	2
ILMN_1655842	2710121	LOC100128994	2
ILMN_2222008	5090095	KIFC1	2
ILMN_1727045	2450400	RASGRP3	2
ILMN_1790987	6980332	HUWE1	2
ILMN_1751444	1450280	NCAPG	2
ILMN_1670134	2360020	FADS1	2
ILMN_1696767	1710053	SERP2	2
ILMN_1653704	4180600	IL9	2
ILMN_2212909	160097	MELK	2
ILMN_1806037	4730196	TK1	2
ILMN_1738767	2060288	PLP2	2
ILMN_1745813	5420110	KIAA1279	2
ILMN_1679838	7510731	WBP5	2
ILMN_1769388	5260095	GJB2	2
ILMN_1675156	1780564	CDC42	2
ILMN_1680591	6100382	RTKN	2
ILMN_1803073	5720465	DNAJC12	2
ILMN_1705224	5270681	TMEM110	2
ILMN_1685928	6200195	WDR34	2
ILMN_1670145	580403	DFNA5	2
ILMN_1662470	2510253	C10orf35	2
ILMN_1703906	3180367	HJURP	2
ILMN_2396948	7650592	TBPIP	2
ILMN_2346997	6020719	RAB23	2
ILMN_1731184	2340392	MELK	2
ILMN_1695959	3310307	C21orf63	2
ILMN_2086143	3710402	CCR4	2
ILMN_1794539	4060176	KIF11	2
ILMN_1738093	4860086	RNFT2	2
ILMN_2362549	3800474	ZWINT	2
ILMN_2191436	5810253	POLA1	2
ILMN_2323366	1090301	SDHC	2
ILMN_2413650	6220050	STIL	2
ILMN_1754538	5960168	C10orf58	2
ILMN_1725773	6900538	DNAJC12	2
ILMN_1708743	6840301	NT5DC2	2
ILMN_1690907	5890470	CCR6	2
ILMN_2151676	2120167	IL9	2
ILMN_1678493	610332	CHN1	2
ILMN_1760247	4220068	CD70	2
ILMN_1780170	7150634	DQ896124	2
ILMN_1763638	4070053	BCAR3	2
ILMN_1712786	870039	AHCYL2	2
ILMN_1799134	1770598	KLRD1	2
ILMN_2269256	2450411	DNAJC12	2
ILMN_2311020	6420736	DNAJC12	2
ILMN_2367239	2850551	RCAN1	2
ILMN_1784822	1500162	PPP1R3F	2
ILMN_1652797	3800465	FAM174B	2
ILMN_2316236	3850246	LAGY	2
ILMN_1713638	730484	NIPAL4	2
ILMN_1764629	2630563	SLC39A14	2
ILMN_1656904	6350392	BC001618	2
ILMN_1724609	5870326	SLC2A8	2
ILMN_1711470	2480722	DQ895975	2
ILMN_2109416	3290259	NAPSB	2
ILMN_2198878	4860762	INPP4B	2
ILMN_1723021	5550348	ICMT	2
ILMN_1793476	7550307	PRKCDBP	2
ILMN_1796216	580465	VASH1	2
ILMN_1770678	6590278	CBX2	2
ILMN_1706015	1690630	FAM43A	2
ILMN_1772131	1740451	IL1R2	2
ILMN_2186216	5870221	AL697923	2
ILMN_1709233	7610767	F5	2
ILMN_1700822	430408	DPP3	2
ILMN_1771224	4860341	C18orf24	2
ILMN_1714335	7050433	RDH10	2
ILMN_1709937	3610730	KCNN4	2
ILMN_1813490	3170019	FSD1	2
ILMN_2352934	2370450	ASPH	2
ILMN_2343278	4490739	PPAP2A	2
ILMN_1732772	830411	PPME1	2
ILMN_2140990	4610338	CAMK1	2
ILMN_2231911	7330180	AUH	2
ILMN_1661861	2750196	CSF2	2
ILMN_1733781	7320059	FSD1	2
ILMN_2211780	6220451	SLC25A4	2
ILMN_1720282	5360347	NQO1	2
ILMN_2224486	6650079	C3orf14	2
ILMN_2258268	1240414	GLRX2	2
ILMN_1761314	7570411	NFS1	2
ILMN_1784287	3190379	TGFBR3	2
ILMN_2086612	4250634	CMAH	2
ILMN_1670517	5080619	SULT1A4	2
ILMN_1725193	4200674	IGFBP2	2
ILMN_1758457	4050056	TBC1D16	2
ILMN_1782095	4070201	FAM110A	2
ILMN_1756826	4900114	MORN2	2
ILMN_1733998	630315	DHRS9	2
ILMN_1750273	5910041	MGC70863	2
ILMN_1691747	6270273	KHDRBS3	2
ILMN_1753063	5360386	KIF15	2
ILMN_1763907	670703	C6orf173	2
ILMN_2396639	1580446	PDLIM7	2
ILMN_1797822	1470551	KIAA0746	2
ILMN_1661589	1940132	CD151	2
ILMN_1776105	3800520	PSPH	2
ILMN_1750101	110682	S100A11	2
ILMN_1704084	5550066	CMAH	2
ILMN_2338038	160148	AK3L1	2
ILMN_1755023	1400253	RAD50	2
ILMN_1770044	1570224	CHRNA5	2
ILMN_1666305	5260014	CDKN3	2
ILMN_1659273	4390504	AK093722	2
ILMN_1763461	4150544	ALDH7A1	2
ILMN_1707634	4810543	CMC1	2
ILMN_1752947	3390477	C17orf79	2
ILMN_1682054	5860445	SRI	2
ILMN_1667199	6770707	SQRDL	2
ILMN_1774685	4290201	IL24	2
ILMN_1798270	4900747	C11orf75	2
ILMN_1745779	1580021	TM4SF19	2
ILMN_1719763	1190609	MORG1	2
ILMN_1808938	1450072	PIGF	2
ILMN_1693430	1510609	NME1	2
ILMN_1785191	3780619	TMEM14A	2
ILMN_1773780	1470561	FAM173A	2
ILMN_1703894	4860543	SULT1A4	2
ILMN_1786105	3140021	PCBD1	2
ILMN_1755677	4570014	FAM158A	2
ILMN_1660199	1450093	MYO5B	2
ILMN_1705153	1190719	NEFH	2
ILMN_1814281	1070411	SPC25	2
ILMN_1706386	4040750	SLC39A4	2
ILMN_1784655	1430681	TLCD1	2
ILMN_2104929	620440	C21orf70	2
ILMN_1751345	2190341	AP1S1	2
ILMN_1656977	4640750	HIBCH	2
ILMN_1715384	2260220	B3GNT1	2
ILMN_2112811	6280632	RPL36A	2

## Sheet: Cluster3
Probe	ID	Gene	Cluster
ILMN_1658460	290687	FUSIP1	3
ILMN_1668822	6220195	BATF	3
ILMN_2154052	1740242	KDSR	3
ILMN_1691364	2570079	STAT1	3
ILMN_2053415	1440736	LDLR	3
ILMN_1777325	4810187	STAT1	3
ILMN_2186061	4120053	IPFK-2	3
ILMN_1684349	3170152	IL2RB	3
ILMN_2043816	4830056	ARPC5L	3
ILMN_1774077	1940162	GBP2	3
ILMN_1764577	2000438	MFNG	3
ILMN_1784709	2600059	GNPDA1	3
ILMN_1729161	5080167	NOTCH1	3
ILMN_2390299	7210326	PSMB8	3
ILMN_1661599	3190148	DDIT4	3
ILMN_2224143	6650053	MCM3	3
ILMN_1705737	4590026	IMPDH2	3
ILMN_2125747	5670372	CORO1A	3
ILMN_2300186	6220086	DYNLL1	3
ILMN_1768534	2640735	BHLHE40	3
ILMN_2208903	20129	CD52	3
ILMN_1713751	6900209	ADAM19	3
ILMN_1773650	2230538	LRRN3	3
ILMN_2374036	4260386	CTSL1	3
ILMN_1812995	4150189	CTSL1	3
ILMN_1793474	360192	INSIG1	3
ILMN_1784602	4230201	CDKN1A	3
ILMN_1704094	7040470	PSMA6	3
ILMN_2183510	4560110	ARMET	3
ILMN_1797342	5270435	FNBP1	3
ILMN_2046730	540681	S100A10	3
ILMN_1797728	5270112	HMGCS1	3
ILMN_1700306	6420392	OCIAD2	3
ILMN_1795089	520273	RASAL3	3
ILMN_1655377	730605	MRPS22	3
ILMN_1711823	4540064	C17orf70	3
ILMN_1674983	1940296	AX747844	3
ILMN_1760858	7150678	RAB8A	3
ILMN_1749009	4230554	REXO2	3
ILMN_1764410	3460278	C22orf13	3
ILMN_1768197	6200128	ROD1	3
ILMN_1669484	70707	WDR6	3
ILMN_2166865	2940079	ENY2	3
ILMN_1765858	7000017	CAB39	3
ILMN_1776080	4570494	GTPBP6	3
ILMN_2110252	1050619	NPM3	3
ILMN_2066020	2340092	TCEB1	3
ILMN_1675852	7650528	KIAA0391	3
ILMN_1658802	6110605	KRTCAP2	3
ILMN_1688753	60128	PTDSS1	3
ILMN_1676600	4280722	SEC24C	3
ILMN_1803624	2600324	TMEM147	3
ILMN_1659888	5290097	PPP1R14B	3
ILMN_1705442	3890551	CMTM3	3
ILMN_1760201	1260162	DNMT1	3
ILMN_1704477	4900670	COX5A	3
ILMN_1659564	1030471	SEC61A1	3
ILMN_1656920	1170047	CRIP1	3
ILMN_1777096	1990253	TDG	3
ILMN_1659343	6370468	BOLA2	3
ILMN_1813775	7210767	GAK	3
ILMN_1783333	6400025	DC13	3
ILMN_1782633	60148	BOLA2	3
ILMN_1786718	780487	NDUFV1	3
ILMN_1701855	2760292	PPP1CC	3

## Sheet: Cluster4
Probe	ID	Gene	Cluster
ILMN_1708375	6250064	IRF1	4
ILMN_2145116	3460008	TMEM173	4
ILMN_2390162	1510196	PHF11	4
ILMN_1690921	130519	STAT2	4
ILMN_1725992	3390504	RAPGEF6	4
ILMN_2401978	5090619	STAT3	4
ILMN_1731418	1340491	SP110	4
ILMN_1721626	1410408	ARID5B	4
ILMN_1776723	6100521	PHF11	4
ILMN_1732725	2850273	SAPS3	4
ILMN_2334693	2360491	NARF	4
ILMN_2086077	7550500	JUNB	4
ILMN_1746704	940435	TRIM8	4
ILMN_1719756	4780678	ZAP70	4
ILMN_1719695	2470348	NFKBIZ	4
ILMN_1662358	1690066	MX1	4
ILMN_2126344	2600343	SEC16A	4
ILMN_2107184	2060095	SNRK	4
ILMN_1784352	7400050	CCM2	4
ILMN_2094776	450554	CCNL1	4
ILMN_1663916	110180	ARHGAP9	4
ILMN_1710434	5050603	TBC1D10C	4
ILMN_1815086	7380706	NINJ1	4
ILMN_1725862	6220477	USP3	4
ILMN_2334587	5670487	HNRNPC	4
ILMN_2117716	5570538	SFRS17A	4
ILMN_1781010	6250435	ARHGEF3	4
ILMN_1705066	6510608	BTBD11	4
ILMN_1775542	5270520	FAIM3	4
ILMN_2249920	6290725	FYN	4
ILMN_1685580	5270132	CBLB	4
ILMN_1695276	3400360	MAPRE2	4
ILMN_1686555	610164	FYN	4
ILMN_2261784	5310605	CCNY	4
ILMN_1702487	4390450	SGK1	4
ILMN_1806023	6510367	JUN	4
ILMN_1666444	4150639	RBMS1	4
ILMN_1656011	4490176	RGS1	4
ILMN_2184184	6520215	ANXA1	4
ILMN_2213136	4570255	LEF1	4
ILMN_1794707	3310278	ATHL1	4
ILMN_1738816	6770719	FOXO1	4
ILMN_2308849	2970730	MYADM	4
ILMN_1694084	6860719	CYTH1	4
ILMN_1798256	7570673	UPP1	4
ILMN_1738579	2490176	VHL	4
ILMN_1752589	940754	TMEM183A	4
ILMN_1772286	3310025	OCIAD2	4
ILMN_1737314	6280458	BCL6	4
ILMN_2393450	3060646	INF2	4
ILMN_1776181	5080021	BIRC3	4
ILMN_1798620	4640131	PQLC1	4
ILMN_2405684	3060255	BIRC3	4
ILMN_2327860	4040398	MAL	4
ILMN_1672660	3780681	MBP	4
ILMN_2155719	1510681	KIAA1245	4
ILMN_1682783	5420427	dJ1198O21.1	4
ILMN_1679268	3450092	PELI1	4
ILMN_1767662	5690064	LASS6	4
ILMN_1683980	3390092	PLEKHM2	4
ILMN_2363106	3610092	RBM23	4
ILMN_1713934	3180672	LITAF	4
ILMN_1679655	5360086	WDR82	4
ILMN_1780898	3290731	PRKCH	4
ILMN_2082209	1400601	TOX2	4
ILMN_1653828	830168	CHFR	4
ILMN_1769412	6270037	RAPGEF1	4
ILMN_2401155	1690500	PUM1	4
ILMN_1779171	1940273	SGSM2	4
ILMN_2214997	3400754	LRRFIP1	4
ILMN_1777663	3890255	TOP2B	4
ILMN_1758672	6040603	FAM107B	4
ILMN_1721842	840554	RYBP	4
ILMN_1655177	4920273	PI4KA	4
ILMN_1665212	6960037	EDC4	4
ILMN_1737406	360110	DQ890752	4
ILMN_1676955	6900424	TYK2	4
ILMN_1739876	3840079	RAB3GAP1	4
ILMN_1735014	4040097	KLF6	4
ILMN_1726245	6560091	TGFBR2	4

## Sheet: Cluster5
Probe	ID	Gene	Cluster
ILMN_1772486	6380458	ELF2	5
ILMN_1655077	6220288	PRDM1	5
ILMN_1781001	4230102	SOCS3	5
ILMN_1701114	6840035	GBP1	5
ILMN_2317751	4830338	REC8	5
ILMN_1728019	10136	PML	5
ILMN_1696699	4490333	FAM184A	5
ILMN_1808811	3190609	SBNO2	5
ILMN_1689700	160554	ARID5A	5
ILMN_2148785	2190148	GBP1	5
ILMN_1813455	5870184	SP110	5
ILMN_2170814	7320546	LAMP3	5
ILMN_1795964	4810370	UBR1	5
ILMN_2349061	1470382	IRF7	5
ILMN_1736863	4670414	TMEM140	5
ILMN_2151075	5890681	ZNF821	5
ILMN_1741684	70433	SMPD1	5
ILMN_1813338	2680189	LAG3	5
ILMN_2337931	5290647	CXCR5	5
ILMN_2353023	1190370	GRAP	5
ILMN_1805853	1050754	PHLDB3	5
ILMN_2328094	1510553	DACT1	5
ILMN_1682960	4590450	DTNBP1	5
ILMN_1774513	5130692	DDX17	5
ILMN_1698668	2640707	NR1D2	5
ILMN_2114568	1510364	GBP5	5
ILMN_2406313	5820753	RBCK1	5
ILMN_2338197	1010315	LINS1	5
ILMN_1739840	5890364	LRRC8A	5
ILMN_1682919	610600	PAFAH2	5
ILMN_1735361	3780241	MAPK11	5
ILMN_1680223	450458	PNPLA8	5
ILMN_1655864	5270097		5
ILMN_1815759	4060167	CTDP1	5
ILMN_2129877	1050687	PARP11	5
ILMN_2413517	7510273	TRIM39	5
ILMN_1811272	2370678	AF385432	5
ILMN_1666376	2510239	TRIM56	5
ILMN_2284794	4210706	PSMB8	5
ILMN_1705953	5050768	LONRF1	5
ILMN_1689200	6770630	DHDH	5
ILMN_1684346	6200187	TNFAIP8L1	5
ILMN_1680139	1430138	MAFF	5
ILMN_1724837	4540382	ZC3HAV1	5
ILMN_1788017	6040647	HSH2D	5
ILMN_1710514	6330725	BCL3	5
ILMN_1742618	450189	XAF1	5
ILMN_1658628	2850176	CU450678	5
ILMN_1670096	430239	NRBP1	5
ILMN_1655429	1690681	TNFAIP1	5
ILMN_1739541	4050554	NMI	5
ILMN_1705213	5820097	TMBIM1	5
ILMN_1733155	2640601	GIT1	5
ILMN_1788540	7000424	PHLDB3	5
ILMN_1678422	3930681	DHX58	5
ILMN_1783806	6590731	DTNBP1	5
ILMN_1789793	380202	NUAK2	5
ILMN_1656436	5890390	RBMS1	5
ILMN_1787673	6020619	PLLP	5
ILMN_1693650	4120689	FES	5
ILMN_2096012	2340682	UHMK1	5
ILMN_1801068	3520241	DACT1	5
ILMN_1778371	770630	DKFZp547N1117	5
ILMN_2329773	110010	RAB27A	5
ILMN_1781803	3120554	FIZ1	5
ILMN_1769027	4540288	CDC42SE1	5
ILMN_1763739	5720382	SOLH	5
ILMN_2204876	1510026	FLVCR2	5
ILMN_1652198	4860634	CCM2	5
ILMN_1658962	4810307	LCP2	5
ILMN_1815283	3180259	SULT1A4	5
ILMN_1732926	990647	PVT1	5
ILMN_1671281	1820682	RNASEL	5
ILMN_2258816	1030167	SAMD3	5
ILMN_1755741	6510554	DACH1	5
ILMN_1731928	5360692	LY9	5
ILMN_1659158	290750	SAMD3	5
ILMN_1729453	7570196	TSPAN9	5
ILMN_1792305	50193	ZNF318	5
ILMN_1812262	3710196	DDR1	5
ILMN_1664265	6370553	EPHA1	5
ILMN_2356068	940128	CDC2L5	5
ILMN_1699991	4010025	LCK	5
ILMN_1771805	7560382	ELK4	5
ILMN_1660856	4210358	ALG11	5
ILMN_1783394	6480053	ATF4	5
ILMN_1771385	1980524	BC050625	5
ILMN_2103397	5720072	ZNF234	5
ILMN_1782069	3140092	TRAK1	5
ILMN_1718852	4780307	PLCL1	5
ILMN_1805534	3930270	PPP4R1L	5
ILMN_1772646	6980376	PDE4DIP	5
ILMN_1655930	610270	ELL2	5
ILMN_1806733	5290132	COL18A1	5
ILMN_1688480	5820601	CCND1	5
ILMN_1726392	2190196	NIN	5
ILMN_1813572	5080615	IL16	5
ILMN_1761531	3370273	SGPL1	5
ILMN_1796497	5340471	PIP3-E	5
ILMN_1800889	1990494	FIG4	5
ILMN_2335604	5870192	SKAP1	5
ILMN_2290628	1450008	IL16	5
ILMN_1698367	4060095	CD84	5
ILMN_1714170	7100382	SPSB1	5
ILMN_1736939	3800647	UGCG	5
ILMN_1694027	2480192	SESN3	5
ILMN_1708340	5700220	DAPK1	5
ILMN_1800638	7400133	CUGBP2	5
ILMN_1788538	60093	NCALD	5
ILMN_1681984	3610202	GALNT10	5
ILMN_1792456	990114	CCDC104	5
ILMN_1707051	940725	NFATC1	5
ILMN_1789095	6060475	BMPR2	5
ILMN_1652512	6770209	C2CD2	5
ILMN_2406656	5910719	GATA3	5
ILMN_1698733	670398	CNIH2	5
ILMN_1684211	4890341	KIAA1186	5
ILMN_1791949	4010386	PGBD1	5
ILMN_1703926	5900471	PTGER2	5
ILMN_1767135	2140519	SOS1	5
ILMN_1761778	1240209	TNFSF8	5
ILMN_2166524	2060112	CCNYL1	5
ILMN_1807767	4390382	KIAA0182	5
ILMN_2326512	7050382	CASP1	5
ILMN_1739083	7000224	SIRT1	5
ILMN_1733276	2070402	CYSLTR1	5
ILMN_2309926	7610091	ZDHHC14	5
ILMN_2373763	5290465	CASP7	5
ILMN_1749006	5960538	RCSD1	5
ILMN_1678454	3850021	CASP4	5
ILMN_1810069	1410398	CCNYL1	5
ILMN_2088124	1110300	TMEM154	5
ILMN_1786834	70139	PRKX	5
ILMN_1685810	3140386	NFATC3	5
ILMN_1752247	2060341	AKAP13	5
ILMN_1782273	2650408	N4BP2	5
ILMN_1785284	5820373	ALDH6A1	5
ILMN_2347541	1430376	NIN	5
ILMN_1652825	4490053	IL10RA	5
ILMN_1783843	7160750	RP5-1077B9.4	5
ILMN_1718525	3710343	ITIH4	5
ILMN_1791890	3370162	SPON1	5
ILMN_1756992	7650026	MUC1	5
ILMN_1779190	6420044	ABH8	5
ILMN_1714741	7150491	LOC100128259	5
ILMN_1733847	1510008	GALR2	5
ILMN_1727671	3460086	SSH1	5
ILMN_1763264	6420296	MRPL2	5
ILMN_1747160	4810592	SYT15	5
ILMN_1802404	1500187	ABCC1	5
ILMN_2401873	3780707	DUSP10	5
ILMN_1703688	610139	RASA2	5
ILMN_1718070	4280735	CASP9	5
ILMN_1702407	7570670	SPIN1	5
ILMN_2278819	3450397	PDE7A	5
ILMN_1812688	830176	C2orf18	5
ILMN_2120965	2940754	NPAT	5
ILMN_1702501	5360424	RPS6KA2	5
ILMN_1659761	1660047	SNX29	5
ILMN_1656184	2360414	PI4KA	5
ILMN_1794612	2850202	UBA7	5
ILMN_1781182	50692	RAB43	5
ILMN_1687442	3800376	TNIK	5
ILMN_1757956	5260386	PCGF1	5
ILMN_1664878	1510170	NLRP2	5
ILMN_1727300	670242	ZNF444	5
ILMN_2355776	4540626	GIT2	5
ILMN_2116827	6020196	RGPD1	5
ILMN_1792384	5360736	HABP4	5
ILMN_1659255	2710332	RP2	5
ILMN_1657515	6220438	RPS6KA5	5
ILMN_1652819	1450615	OPA3	5
ILMN_1792660	6280209	CAMSAP1L1	5
ILMN_1813833	2970475	NARFL	5
ILMN_1746784	150019	SLAIN1	5
ILMN_1756937	6020470	ST8SIA4	5
ILMN_1669447	7000270	PYHIN1	5
ILMN_1681802	7570717	GRK6	5

## Sheet: Cluster6
Probe	ID	Gene	Cluster
ILMN_2399140	7040278	RAB5C	6
ILMN_1656420	2690189	BC021555	6
ILMN_1654319	4900086	HAPLN3	6
ILMN_1751886	70541	REC8	6
ILMN_1793934	1440278	PISD	6
ILMN_2415157	7200301	ARID5A	6
ILMN_1663618	4250538	STAT3	6
ILMN_1660847	1470601	IPFK-2	6
ILMN_1714700	2570328	TRIB2	6
ILMN_1738523	4560576	MYD88	6
ILMN_1728071	2470050	KRAS	6
ILMN_1706502	2120079	EIF2AK2	6
ILMN_2395285	2510692	SNRNP35	6
ILMN_2119535	5560086	RIPK1	6
ILMN_1709101	650050	AKAP13	6
ILMN_1705266	5490750	RELA	6
ILMN_1743456	2710402	ZCCHC14	6
ILMN_1776435	6250010	GPRIN3	6
ILMN_2231928	5490470	MX2	6
ILMN_1787509	5960343	PRIC285	6
ILMN_2064606	2850039	TBC1D2B	6
ILMN_1749081	1470762	AUTS2	6
ILMN_1724480	1070189	AXIN2	6
ILMN_2412922	5890468	C14orf43	6
ILMN_1798181	6400176	IRF7	6
ILMN_2349138	4480192	CDC42SE1	6
ILMN_1713496	5260403	ST3GAL5	6
ILMN_1698072	1510072	PITRM1	6
ILMN_1777565	3940477	TAP2	6
ILMN_1763228	3940484	MEF2D	6
ILMN_1713266	6860347	FAM46C	6
ILMN_1779252	5960747	TRIM22	6
ILMN_1811258	730440	RELB	6
ILMN_1679133	3190112	SERPINB1	6
ILMN_1690139	3830471	KIAA0748	6
ILMN_1752591	6370164	LEPROTL1	6
ILMN_1697529	6760291	RNF10	6
ILMN_2338348	3830220	UBASH3A	6
ILMN_1682738	6840328	SMAD3	6
ILMN_1794677	4290209	TMC6	6
ILMN_1682930	5810068	SIPA1	6
ILMN_1735548	4670500	HIVEP1	6
ILMN_1796240	3990504	KIAA1012	6
ILMN_1796830	7560661	UBE2L3	6
ILMN_2382657	2650594	ARHGAP9	6
ILMN_1789436	4860575	AK091207	6
ILMN_1780368	4120224	GPR18	6
ILMN_1814526	1990468	ADD3	6
ILMN_1786429	2760112	P2RY5	6
ILMN_2321578	1980184	P2RY10	6
ILMN_1668469	1010152	KIAA0922	6
ILMN_2302757	130609	FCGBP	6
ILMN_1786426	5670139	TMEM149	6
ILMN_2336609	6760037	SYTL2	6
ILMN_1700432	4830239	X57206	6
ILMN_2370825	4250008	ATM	6
ILMN_2380801	840025	FYN	6
ILMN_1662587	5050577	PNPLA7	6
ILMN_2103761	5310360	TLE4	6
ILMN_1769782	580411	LAX1	6
ILMN_2398939	1340678	MBP	6
ILMN_1768480	5220491	VGLL4	6
ILMN_1701134	6840072	PTEN	6
ILMN_1811171	5870692	GPR132	6
ILMN_2331544	4830204	MBP	6
ILMN_1736015	7150189	PHF17	6
ILMN_1670807	60014	FAM84B	6
ILMN_1687978	5900725	PHLDA1	6
ILMN_2403852	4730703	CYTH1	6
ILMN_1741406	3120053	HOOK1	6
ILMN_2358069	2630370	MAD1L1	6
ILMN_1751851	6200064	CECR1	6
ILMN_1807423	1770243	IGF2BP3	6
ILMN_1724753	5310717	NIN	6
ILMN_2333774	5360364	TAGAP	6
ILMN_1728224	6860382	OGFR	6
ILMN_1683313	1300601	ST3GAL1	6
ILMN_1710427	3830647	VPS37B	6
ILMN_2322498	1110180	RORA	6
ILMN_2159859	7210487	LYSMD4	6
ILMN_1717877	5560338	IVNS1ABP	6
ILMN_1788213	7330026	FRAT2	6
ILMN_1688098	7650669	TBC1D4	6
ILMN_2320330	6330196	MAL	6
ILMN_1720623	2600682	SYTL3	6
ILMN_1755589	510064	DIP2B	6
ILMN_1723020	4230373	MAP3K1	6
ILMN_2083469	6110736	IRS2	6
ILMN_1775508	3460692	CYLD	6
ILMN_1690420	4120379	GFI1	6
ILMN_1785202	7320370	STAT4	6
ILMN_1669905	6960349	DCP2	6
ILMN_2311278	3420747	ADD3	6
ILMN_1791702	5290474	SMARCA2	6
ILMN_1705390	5290259	KLHL22	6
ILMN_1711048	4880397	ZBTB17	6
ILMN_1753890	3890561	IFT20	6
ILMN_1652185	5910609	IL4R	6
ILMN_2360784	3890408	RRBP1	6
ILMN_1776188	5490240	MAP1LC3A	6
ILMN_1755711	5310181	C17orf68	6
ILMN_1778013	110364	PDPR	6
ILMN_1739805	130347	AX747846	6
ILMN_1677376	1580487	CHD7	6
ILMN_1806304	2900224	ENTPD4	6
ILMN_2203891	4220767	SMAD7	6
ILMN_1810729	1230544	UBL3	6
ILMN_1787378	1010477	ADD3	6
ILMN_2197365	3400019	RGS2	6
ILMN_1815445	3610162	IDS	6
ILMN_1685002	3520288	RCE1	6
ILMN_2131381	5130471	PDE3B	6
ILMN_1741391	6940465	GARNL1	6

## Sheet: Cluster7
Probe	ID	Gene	Cluster
ILMN_2156250	5260630	SOCS3	7
ILMN_2239754	520408	IFIT3	7
ILMN_1767556	2900747	C10orf10	7
ILMN_1657871	3360343	RSAD2	7
ILMN_1695968	6450059	ABCG1	7
ILMN_1683129	6280524	CCNL1	7
ILMN_2298261	3170551	RBM3	7
ILMN_1686454	6420594	TIFA	7
ILMN_1666022	830113	TNFRSF10D	7
ILMN_1717636	6020682	RGMA	7
ILMN_1783621	2360348	CMPK2	7
ILMN_1704554	1450136	CASP4	7
ILMN_1696099	2640273	ALDH4A1	7
ILMN_1799467	3170136	SAMD9L	7
ILMN_1797191	1990446	KIAA0040	7
ILMN_1664772	4180369	ATP2B4	7
ILMN_1811758	6370592	CNP	7
ILMN_1674811	7650097	OASL	7
ILMN_1673113	5810047	F2RL1	7
ILMN_2370573	7610440	XAF1	7
ILMN_2406335	4210437	ANKRD17	7
ILMN_2103362	1260239	ARHGAP27	7
ILMN_1697817	1940343	PANX1	7
ILMN_1708132	5890291	NUP50	7
ILMN_1669624	5890220	LINS1	7
ILMN_1681678	7150333	CTDSP1	7
ILMN_1747716	650427	ALDOB	7
ILMN_2092232	7400544	TSR1	7
ILMN_1729188	1050414	HAMP	7
ILMN_1656368	1470427	ALDH4A1	7
ILMN_1701648	2190750	KLHL15	7
ILMN_1767414	6280754	CDK3	7
ILMN_1780268	4150332	C1orf56	7
ILMN_2124386	2650136	RGL2	7
ILMN_1701455	3800398	FBXO6	7
ILMN_1673329	7100563	TXNDC11	7
ILMN_1732923	3460053	SIPA1L2	7
ILMN_1751871	4150414	STK11	7
ILMN_1783798	6860291	GAS11	7
ILMN_1726698	4290491	PSME1	7
ILMN_2374383	840403	TSPAN17	7
ILMN_1811608	7050154	FLJ14107	7
ILMN_1736729	240722	OAS2	7
ILMN_1683824	6020008	ANO7	7
ILMN_1736180	3400646	FRAT1	7
ILMN_1654398	3180039	RGL1	7
ILMN_2070896	460730	BMPR2	7
ILMN_2399523	6560056	JAG2	7
ILMN_1700349	4290053	ADCK4	7
ILMN_1773809	50053	FOXP4	7
ILMN_1746135	6980092	PHF23	7
ILMN_1790412	6330315	FLJ39639	7
ILMN_2093775	6270040	ZNF831	7
ILMN_1742330	6330438	PLXNB1	7
ILMN_1770940	1300113	CDH1	7
ILMN_2291644	1240600	SIRT5	7
ILMN_2191634	1070653	RPL37	7
ILMN_1782993	7380427	DHODH	7
ILMN_1699575	6450451	AK123006	7
ILMN_1755911	4290327	ING5	7
ILMN_1676780	4220152	SIRPG	7
ILMN_1665217	1430435	C3orf34	7
ILMN_1704321	4290356	IL2	7
ILMN_1682015	60452	GAL	7
ILMN_1715864	2970020	NHS	7
ILMN_1806533	1240068	PDE7B	7
ILMN_1717477	5560630	PSD3	7
ILMN_1811593	160703	NIPAL1	7
ILMN_2395092	6510477	PYCR1	7
ILMN_1760109	1450301	SLAMF6	7
ILMN_1659627	290093		7
ILMN_1676728	1070279	DLK2	7
ILMN_1811238	5270519	ALPK2	7
ILMN_2365248	3460239	HVCN1	7
ILMN_1715404	5910070	GPR174	7
ILMN_1668242	2350612	PHEX	7
ILMN_1688670	150463	CDCP1	7
ILMN_1786379	5860609	SYNGR3	7
ILMN_1701483	6040433	SYP	7
ILMN_1796737	6270703	ZBTB7C	7
ILMN_1807491	50278	LAIR2	7
ILMN_1704398	6200132	FZD9	7
ILMN_1808590	4860681	GUCY1A3	7
ILMN_1806256	5700079	C5orf40	7
ILMN_1754600	4560092	FNBP1L	7
ILMN_1782729	6370414	CLECL1	7
ILMN_1764754	7050064	RAMP1	7
ILMN_1723520	870156	CD1A	7
ILMN_2160476	2480092	CCL22	7
ILMN_1724236	1090053	NPDC1	7
ILMN_1682062	160189	RYR1	7
ILMN_1747023	1990008	PTGIR	7
ILMN_1788778	20288	SEPT11	7
ILMN_1761921	3930019	IL12RB2	7
ILMN_2251766	3990040	IL1R2	7
ILMN_1815168	3800735	HVCN1	7
ILMN_1771964	130561	GSTA4	7
ILMN_1734937	3140088	IL23R	7
ILMN_1741422	3870497	FUT8	7
ILMN_1796335	4120367	LPCAT2	7
ILMN_1722742	1580519	SCLY	7
ILMN_1654210	1500725	CD1C	7
ILMN_1760412	7650523	SHISA2	7
ILMN_1722533	2470600	KATNAL1	7
ILMN_1658094	4180301	ZNF365	7
ILMN_1797975	4390202	CXCR3	7
ILMN_1701998	2690187	AFAP1	7
ILMN_1687967	6660136	NTRK3	7
ILMN_1733851	1990196	DACT3	7
ILMN_2134974	2600070	RAB38	7
ILMN_1724941	5260367	CDCP1	7
ILMN_1655904	6060333	ROR1	7
ILMN_1779374	2340601	AMMECR1	7
ILMN_2075436	780603	PDIA3P	7
ILMN_2162234	4760674	NEK1	7
ILMN_1682099	5820474	TNFAIP8L3	7
ILMN_1785831	5550524	ZDHHC13	7
ILMN_2207291	630725	IFNG	7
ILMN_1726913	450538	RBPJ	7
ILMN_1809292	5870487	IMMP2L	7
ILMN_2129161	1400592	LRRC32	7
ILMN_1779512	2750168	AP4M1	7
ILMN_1709237	6960397	EPHX2	7
ILMN_1719577	4850762	C10orf67	7
ILMN_1757387	4640500	UCHL1	7
ILMN_1793267	7570008	ETHE1	7
ILMN_2314169	6900414	PTHLH	7
ILMN_1726230	6270202	CD1B	7
ILMN_1733515	7200706	LOXL3	7
ILMN_1697872	6980167	C21orf121	7
ILMN_1780349	6400288	PRG4	7
ILMN_2188247	5360682	IL17F	7
ILMN_1785699	1980593	PTHLH	7
ILMN_2056815	1570747	LINGO4	7
ILMN_1775235	650753	AFF3	7
ILMN_1685834	360402	AMPH	7
ILMN_1723481	3930736	CHST3	7
ILMN_1734893	3850402	NTRK3	7
ILMN_1797988	3390594	KLRD1	7
ILMN_1732151	7570598	COL6A1	7
ILMN_2148668	1400035	RCBTB2	7
ILMN_1666545	870600	GCNT1	7
ILMN_1768940	5090026	COL15A1	7
ILMN_2384409	6860594	TAC1	7
ILMN_1815121	670603	PLAGL1	7
ILMN_1689004	6510377	BC064377	7
ILMN_1731206	7210647	NKD2	7
ILMN_1768575	6510270	SFTPD	7
ILMN_1678086	3290577	CCDC74A	7
ILMN_1691636	6620747	DAZL	7
ILMN_1712719	5820491	MAP7	7
ILMN_1669497	6760593	OSBPL10	7
ILMN_2140510	7380142	KLHL13	7
ILMN_2365307	5900575	CD276	7
ILMN_1754969	3830093	LMCD1	7
ILMN_2212999	2570402	KIAA0531	7
ILMN_2341611	60215	CDCP1	7
ILMN_1801443	830201	TSKU	7
ILMN_1780334	60719	KCNJ2	7
ILMN_1793201	6900431	HAGHL	7
ILMN_2202915	6560291	FAR2	7
ILMN_2195695	4230086	DAZL	7
ILMN_1667417	3930047	RAB23	7
ILMN_1687213	4010184	FAM167A	7
ILMN_2325347	2970040	B3GALNT1	7
ILMN_2273331	4010010	CCDC46	7
ILMN_1717727	6650553	SERPINB8	7
ILMN_1685608	6420050	NPTX2	7
ILMN_2395827	4830064	RASGRP4	7
ILMN_1653573	4670615	RP3-527F8.2	7
ILMN_1790160	360128	KIT	7
ILMN_1798619	4590044	KCTD17	7
ILMN_1655611	4890292	TSHZ2	7
ILMN_2057768	5310296	SLC35D1	7
ILMN_1676336	7650020	AADACL1	7
ILMN_1782419	1580025	GNG11	7
ILMN_1702585	4050315	LOC646817	7
ILMN_1793615	3800279	ME3	7
ILMN_2223663	6650722	IL23R	7
ILMN_2343097	520553	NCALD	7
ILMN_1751645	2340670	OR3A4	7
ILMN_1705301	4040746	TEAD4	7
ILMN_1755937	3520328	ANXA2	7
ILMN_1811370	50746	HSD11B1	7
ILMN_1785141	1430463	MICAL2	7
ILMN_2189027	7210681	LIPG	7
ILMN_1745397	990768	OAS3	7
ILMN_1675671	5690603	ICOSLG	7
ILMN_2395240	7380376	CHEK2	7
ILMN_1756204	6060433	RPS6KA4	7
ILMN_1773814	3940368	MUSTN1	7
ILMN_1690970	4200369	RP3-527F8.2	7
ILMN_1717393	6860176	PTCHD1	7
ILMN_2384513	3460605	C2CD2	7
ILMN_1798867	840209	CAMTA2	7
ILMN_2358919	1260020	TP53I3	7
ILMN_1675406	540047	PPAPDC1B	7
ILMN_1714489	3420022	CIB2	7
ILMN_1689251	430372	ATL1	7
ILMN_1723043	2570176	NAPSB	7
ILMN_1735208	730753	IL22	7
ILMN_2375830	2340246	DIXDC1	7
ILMN_1671486	3850630	HOMER2	7
ILMN_1791726	4050040	TUBB3	7
ILMN_1654429	1400743	PMCH	7
ILMN_1713952	7100021	C1orf106	7
ILMN_2354547	3190474	TUSC3	7
ILMN_1800225	830019	PPARG	7
ILMN_1666109	4920561	MB	7
ILMN_1683494	2230433	TMEM154	7
ILMN_1666522	2850279	ZDHHC14	7
ILMN_1799280	5490593	BDH1	7
ILMN_1725387	4780523	TMEM200A	7
ILMN_1669881	6660131	TSPAN13	7
ILMN_1787595	580689	B3GALNT1	7
ILMN_2100046	6590332	IL22	7
ILMN_1694596	2000768	FAR2	7
ILMN_1725090	4860546	CTHRC1	7
ILMN_2346479	1570767	HOMER2	7
ILMN_1721046	7330379	PTMS	7
ILMN_1736096	4210382	DLL3	7
ILMN_1784005	1110450	RAB13	7
ILMN_1679051	2350132	PTPRR	7
ILMN_2201596	3850634	CYTL1	7
ILMN_1653001	4050411	CABLES1	7
ILMN_1681670	6840747	SLC25A4	7
ILMN_1663648	7320520	BC140068	7
ILMN_2216815	3120475	MAP7	7
ILMN_1669393	4260092	GGT1	7
ILMN_1814985	770639	PDLIM7	7
ILMN_1739576	2940050	CYB5R2	7
ILMN_1761858	2070408	MID1	7
ILMN_1793572	1430484	C21orf81	7
ILMN_2298860	430392	HAGHL	7
ILMN_1753143	5960475	DKFZp761L1918	7
ILMN_1814153	130497	IL9R	7
ILMN_1739222	770746	ETV5	7
ILMN_1790518	2630189	PHF16	7
ILMN_1660462	5490068	MCOLN2	7
ILMN_1666902	7380273	GPR114	7
ILMN_1759766	360114	CTXN1	7
ILMN_1689989	4200703	CDC42BPB	7
ILMN_1681301	1260270	AIM2	7
ILMN_1754579	10634	SYNE2	7
ILMN_1813837	5860709	C9orf9	7
ILMN_1759330	6520440	KIF1A	7
ILMN_1709747	4570008	EXOG	7
ILMN_1674662	5270402	C15orf42	7
ILMN_1689624	3360544	MINA	7
ILMN_1660973	1440477	GAD1	7
ILMN_1669174	3840377	IL4	7
ILMN_1795778	4010064	P4HA2	7
ILMN_1678423	5310286	Z48570	7
ILMN_1741356	1770224	PRICKLE1	7
ILMN_1766573	3420678	TERC	7
ILMN_1767324	3890176	EIF4EBP1	7
ILMN_2199313	1850554	NPDC1	7
ILMN_1751120	2970019	HIST1H4H	7
ILMN_1656910	6040653	TRIM6	7
ILMN_1806320	2680131	PPFIBP1	7
ILMN_2178587	4880465	ANKRD6	7
ILMN_1761820	3710273	EDARADD	7
ILMN_1654112	460086	PARD6A	7
ILMN_1728202	4860368	TMEM22	7
ILMN_1791447	4560020	CXCL12	7
ILMN_2193233	770682	MGC29506	7
ILMN_1815346	1110228	TMEM136	7
ILMN_1714417	4040605	PSEN2	7
ILMN_1707312	5420564	NFIL3	7
ILMN_1812859	840059	GAD1	7
ILMN_2193315	2710176	C14orf143	7
ILMN_1808071	2810201	KIF14	7
ILMN_1740426	2710735	RASD1	7
ILMN_1708778	110433	ASS1	7
ILMN_1676197	240615	LRP11	7
ILMN_2292646	3840192	GAD1	7
ILMN_1654685	3360491	MCTP1	7
ILMN_2347917	5490253	EED	7
ILMN_1726547	5810600	MAP3K5	7
ILMN_1679460	4010414	PPFIBP1	7
ILMN_1782403	2370072	PRR11	7
ILMN_1814600	7330338	DEPDC1B	7
ILMN_2128770	3940482	CDR2L	7
ILMN_1690939	7650128	TYMP	7
ILMN_1708510	2850189	NFATC2IP	7
ILMN_1733874	3460142	SH2D2A	7
ILMN_2371911	7200601	MUC1	7
ILMN_1664861	670386	ID1	7
ILMN_2369756	6400161	CCDC46	7
ILMN_1662878	940673	PACAP	7
ILMN_1686835	6290070	ATAD5	7
ILMN_1752810	4830433	LARP6	7
ILMN_1730825	4610348	SGOL1	7
ILMN_2169025	2650092	JOSD2	7
ILMN_2404512	20040	PSEN2	7
ILMN_1757697	1980039	NEIL3	7
ILMN_1784113	60537	NAT14	7
ILMN_1789558	1990615	FAM164A	7
ILMN_1717207	6020630	MMP25	7
ILMN_2361862	5390661	VLDLR	7
ILMN_1730487	620750	CALD1	7
ILMN_1673704	1230538	AY034000	7
ILMN_2160727	2750603	CYTH3	7
ILMN_1652763	6280386	LOC389203	7
ILMN_1808789	1980246	MYO5C	7
ILMN_1674640	6550333	CXCR6	7
ILMN_2234697	6480468	BEX1	7
ILMN_1763516	1030484	SPINK2	7
ILMN_2123182	6550008	IL26	7
ILMN_1760727	3930392	ANG	7
ILMN_1749907	4040563	BC071617	7
ILMN_1694588	2690379	C4BPB	7
ILMN_1798006	4590377	ANKRD35	7
ILMN_1662158	6250386	RPL26L1	7
ILMN_2136089	2760537	MT1IP	7
ILMN_2364864	2600019	MB	7
ILMN_1764571	4210630		7
ILMN_2391419	160121	SYNE2	7
ILMN_1662550	840328	OTUD7A	7
ILMN_1693340	5890273	RAC3	7
ILMN_1771264	2000102	ELL3	7
ILMN_1667374	5820471	C14orf149	7
ILMN_2368575	1470553	SULT1A4	7
ILMN_2305225	7330739	NDRG4	7
ILMN_1689646	7330619	FSD1	7
ILMN_1759175	10259	DUSP10	7
ILMN_2384181	7160468	DHRS9	7
ILMN_2372795	5290600	TTLL1	7
ILMN_2285708	1190082	C6orf48	7
ILMN_1803647	5310736	FAM162A	7
ILMN_2322552	5960274	NCKAP1	7
ILMN_2276688	4480068	DIXDC1	7
ILMN_1803995	2070474	TM7SF3	7
ILMN_1761281	6860162	MT2A	7
ILMN_1698803	3360431	ZAK	7
ILMN_1674046	450674	C10orf128	7
ILMN_2047112	3400687	RP11-529I10.4	7
ILMN_1804007	6220373	NANOS3	7
ILMN_1780292	3930414	MSH5	7
ILMN_1687508	70102	ALDH7A1	7
ILMN_1673409	4250678	MGC16121	7
ILMN_1779401	6760192	CHP	7
ILMN_1739645	6450669	ANLN	7
ILMN_1691106	6660575	CDV3	7
ILMN_1755983	6510647	NFATC3	7
ILMN_1705849	1070228	SPR	7
ILMN_2290007	6380044	COBRA1	7
ILMN_1782745	2900132	RBL1	7
ILMN_1778964	6020132	CLIC5	7
ILMN_1686254	5810373	FAM127B	7
ILMN_1671928	6420008	PROS1	7
ILMN_2325168	2490288	ARRB1	7
ILMN_1796682	6130615	PARP3	7
ILMN_1759670	520544	AMACR	7
ILMN_1671489	5890435	PC	7

## Sheet: Cluster8
Probe	ID	Gene	Cluster
ILMN_2410986	2100484	STAT3	8
ILMN_1731224	5700735	PARP9	8
ILMN_1710937	3870594	IFI16	8
ILMN_1811264	5960014	C15orf57	8
ILMN_1745471	2000022	IRF9	8
ILMN_2415144	3840593	SP110	8
ILMN_2078592	2650192	C6orf105	8
ILMN_2307025	6180184	RBM12	8
ILMN_1750401	6560767	C17orf62	8
ILMN_1681837	7380731	POLR3A	8
ILMN_1670841	4570500	RBM12	8
ILMN_1674063	7320561	OAS2	8
ILMN_1737084	6840241	TXLNA	8
ILMN_1769520	2070170	UBE2L6	8
ILMN_1800897	3290315	NRD1	8
ILMN_1784218	5090450	DDX23	8
ILMN_1651735	5700672	TGOLN2	8
ILMN_2368068	3450707	TCF20	8
ILMN_2371700	1090370	HAUS7	8
ILMN_1657495	1990546	MLEC	8
ILMN_1708041	2470161	PLEKHF1	8
ILMN_1733421	3190193	PRKCQ	8
ILMN_1698533	3360100	IDH3A	8
ILMN_1734476	6550209	KIF2A	8
ILMN_1729142	1030026	CENPV	8
ILMN_1736940	7610286	HPRT1	8
ILMN_1671621	6220487	PCMT1	8
ILMN_1758915	4010546	PDCD2	8
ILMN_1761159	6550243	FAM62A	8
ILMN_1786612	830403	PSME2	8
ILMN_1777519	3990379	ITGB7	8
ILMN_2385278	940129	WDR21A	8
ILMN_1751195	4010438	FAM108A1	8
ILMN_1801710	1820722	APBB1IP	8
ILMN_1780397	3450154	TRAF3IP3	8
ILMN_1716922	1570520	DHX16	8
ILMN_1684943	270338	TRAT1	8
ILMN_1709043	6520661	C9orf46	8
ILMN_1779399	5310195	SNRPA	8
ILMN_1806908	5090563	PRKCB	8
ILMN_1760741	4810224	NDUFA9	8
ILMN_1744795	2470070	TBL1X	8
ILMN_2226917	3170093	KIAA0247	8
ILMN_1692219	6130156	RAB11FIP1	8
ILMN_1654262	3140543	ZMAT3	8
ILMN_1725312	5130164	RASA1	8
ILMN_1771987	1980521	DKFZp666A071	8
ILMN_1651347	2070367	SERTAD2	8
ILMN_1714364	450253	PTK2	8
ILMN_1789419	4730682	EXOC3	8
ILMN_1710326	4810286	CLDND1	8
ILMN_1687768	630091	NCOA7	8
ILMN_1727098	5490333	PPP1R16B	8
ILMN_2352563	4640626	CLDND1	8
ILMN_1773117	510576	BCOR	8
ILMN_1781207	4860050	FYN	8
ILMN_1718610	160561	ARHGAP17	8
ILMN_1651826	2140121	BASP1	8
ILMN_2164242	20491	UBE2F	8
ILMN_2397750	4280228	IVNS1ABP	8
ILMN_2299661	2230097	TNFRSF25	8
ILMN_1758626	130360	IDS	8
ILMN_1689908	2120224	ANKRD13A	8
ILMN_1679797	7330097	ADARB1	8
ILMN_1676575	730482	IKZF1	8
ILMN_1708537	2450554	RBPJ	8
ILMN_2415786	4560743	CD96	8
ILMN_1796712	2490195	S100A10	8
ILMN_1654690	1340470	CECR5	8
ILMN_1800659	2070291	PGM1	8
ILMN_1711573	2710754	CD96	8
ILMN_2359742	60121	CTSB	8
ILMN_1757287	7160348	MAPK6	8
ILMN_1754234	1190626	ZMYND11	8
ILMN_2370208	6020746	CMTM3	8
ILMN_1709683	5390095	RASSF2	8
ILMN_1703524	1340750	SRP68	8
ILMN_1744210	360424	SDHA	8
ILMN_1715214	3610082	PTPN7	8
ILMN_1780058	5220632	DEGS1	8
ILMN_2404385	2940646	REPIN1	8
ILMN_1672295	2490017	ZC3H12A	8
ILMN_1732705	4850296	HCFC1	8
ILMN_1652989	5050670	NUP160	8
ILMN_1680925	2450452	SLC9A3R1	8
ILMN_1673788	5720746	CDV3	8
ILMN_1669015	7050609	XPNPEP1	8
ILMN_1731851	6900402	OXA1L	8
ILMN_1795719	3120671	RPA1	8
ILMN_2051232	3180470	SDHA	8
ILMN_1781752	160224	CLEC16A	8
ILMN_2112301	3990598	DRAP1	8
ILMN_1730084	6940243	COMT	8
ILMN_1786015	5220196	CTCF	8
ILMN_1763884	6380220	Magmas	8
ILMN_1711414	6110561	MRPS27	8
ILMN_1715698	5670661	RNASEK	8
ILMN_1690963	7000072	ASAP1	8
ILMN_2388155	2260215	CASP3	8
ILMN_1660111	7160180	UCHL3	8
ILMN_2181892	4830674	BEX2	8
ILMN_2286800	50435	DNM1L	8
ILMN_2361695	130669	BAG5	8
ILMN_2110532	6130390	RPL26L1	8
ILMN_2366246	6370133	SEC23B	8
ILMN_1694780	5670475	GCHFR	8
ILMN_1730734	7210528	TMEM205	8
ILMN_1711189	7610468	EXOSC10	8
ILMN_1713482	7510204	CWC15	8
ILMN_1674609	1110095	CLTB	8
ILMN_1797903	3400072	ZNF544	8
ILMN_1655765	3830671	MRPS21	8
ILMN_1711702	5490341	CLEC2D	8
ILMN_1790782	3180446	MED16	8
ILMN_1796063	1300239	TRIM44	8
ILMN_1810977	3130356	CDV3	8
ILMN_1730612	6420168	DBNDD2	8
ILMN_1691892	2340180	TAGLN2	8
ILMN_1771697	3290576	VRK3	8
ILMN_1700915	1090292	BMI1	8
ILMN_2207363	70634	RABAC1	8
ILMN_2405628	4220239	TOP1MT	8
ILMN_1779813	6510487	FAM96B	8
ILMN_1800855	1090546	PPTC7	8
ILMN_1666933	3440348	ASH2L	8
ILMN_1661799	7100164	HIGD1A	8
ILMN_1794643	5490390	ZGPAT	8
ILMN_1800451	2320187	MED16	8
ILMN_1679428	3130576	CHIC2	8
ILMN_1655340	3440338	RNF181	8

## Sheet: Cluster9
Probe	ID	Gene	Cluster
ILMN_1751079	7330392	TAP1	9
ILMN_1699160	7560632	ITK	9
ILMN_1722634	6520026	NUCB1	9
ILMN_1807106	3190092	LDHA	9
ILMN_1710756	6380441	ENO1	9
ILMN_1803846	3710544	EIF1	9
ILMN_1690844	6580189	DNAJB6	9
ILMN_1668721	6380370	CCND3	9
ILMN_1675848	4730392	MYL12A	9
ILMN_2076600	1580576	ITM2A	9
ILMN_1678143	1570193	ARHGDIB	9
ILMN_1656287	3840554	SPOCK2	9
ILMN_1730622	6550754	EVL	9
ILMN_2175912	3890373	ITGB2	9
ILMN_1773154	4280113	NFKBIA	9
ILMN_1765109	3990224	TNFRSF25	9
ILMN_1724139	4610102	TMEM123	9
ILMN_1697409	6520725	TNFRSF14	9
ILMN_1687533	4880408	SEMA4D	9
ILMN_2278908	2570156	GGA1	9
ILMN_1679185	2810601	LEF1	9
ILMN_2175894	6560672	HNRNPR	9
ILMN_1684205	4900440	CIB1	9
ILMN_1780036	7150475	WDR1	9
ILMN_2115490	5310044	NBPF10	9
ILMN_1761155	5820129	PABPC1	9
ILMN_2338997	2320189	PTP4A2	9
ILMN_2077094	7400341	C11orf2	9
ILMN_2373495	4260414	H2AFY	9
ILMN_2206716	70044	JTB	9
ILMN_1672446	60053	RPL11	9
ILMN_1795464	1030743	LTA	9
ILMN_2207539	460445	RPS17	9
ILMN_1691942	5810605	CCNI	9
ILMN_1789005	3610397	ATP6V0C	9
ILMN_2160388	1940546	RPL24	9
ILMN_2081682	5550136	SMAP2	9
ILMN_1656662	7000435	RPL24	9
ILMN_1673215	1500164	PCBP1	9

## Sheet: Cluster10
Probe	ID	Gene	Cluster
ILMN_1738207	4920064	CISH	10
ILMN_1701789	1500280	IFIT3	10
ILMN_1678054	6560075	TRIM21	10
ILMN_1774733	1990300	SOCS1	10
ILMN_1694147	4260100	EU176796	10
ILMN_2154053	160537	KDSR	10
ILMN_1751898	6420551	C12orf4	10
ILMN_1741334	5550608	IKZF4	10
ILMN_2168933	6250129	TNIP2	10
ILMN_1758250	1570129	TRAFD1	10
ILMN_2399431	7000521	PRPS2	10
ILMN_1752520	1990379	SLFN11	10
ILMN_2388547	5700725	EPSTI1	10
ILMN_1813625	5260612	TRIM25	10
ILMN_1717334	7000619	VAV1	10
ILMN_1744949	5870474	RHOBTB3	10
ILMN_1682799	7150059	STAMBPL1	10
ILMN_2285817	7400747	FAM89A	10
ILMN_1739032	3780161	TMEM70	10
ILMN_2197247	3140452	POLR3A	10
ILMN_1757074	450348	GNG10	10
ILMN_1790228	3870706	FURIN	10
ILMN_1766657	2060291	STOM	10
ILMN_2337928	3890400	CXCR5	10
ILMN_2352921	3060682	BPGM	10
ILMN_1668270	540274	ZDHHC18	10
ILMN_2356654	6270554	LGALS8	10
ILMN_1656186	580332	SLC41A1	10
ILMN_2194627	3290717	GMCL1	10
ILMN_1721344	10161	MOBKL2A	10
ILMN_1758831	3140753	RNF31	10
ILMN_1777998	3850148	ARHGAP25	10
ILMN_1659058	6480474	PPP1R10	10
ILMN_1751330	2510523	RBCK1	10
ILMN_1759595	6110246	GNB1L	10
ILMN_1667670	5310615	AF112968	10
ILMN_2094396	50201	LRRC8C	10
ILMN_1745374	2510220	IFI35	10
ILMN_1674780	5310048	SF3B1	10
ILMN_2346649	3360735	ZNF473	10
ILMN_1667453	2450192	HINFP	10
ILMN_1658399	4880193	KLRG1	10
ILMN_1698968	650075	ASXL2	10
ILMN_2226955	510398	ECOP	10
ILMN_1692072	6350075	MGC16385	10
ILMN_1756445	3940193	PMF1	10
ILMN_2192281	6180377	CARD8	10
ILMN_1778557	6280044	CDC2L5	10
ILMN_2383058	2680050	SIRPG	10
ILMN_1670000	1660307	IQWD1	10
ILMN_1704793	3140202	MYPOP	10
ILMN_1752899	6580450	BCL11A	10
ILMN_1682567	3940471	CCDC106	10
ILMN_1760315	1450608	VWCE	10
ILMN_1778917	4760369	CDK7	10
ILMN_1738749	4200475	MAST3	10
ILMN_2196078	7200743	SLAMF6	10
ILMN_1668526	1740050	DKFZp686C05222	10
ILMN_1694757	840717	CTSL1	10
ILMN_1771801	2510112	SIRPG	10
ILMN_1749629	70601	CUL1	10
ILMN_1734276	240400	PMEPA1	10
ILMN_1808374	1240750	SNTB2	10
ILMN_2309156	3830041	PMEPA1	10
ILMN_1790533	6980113	PHACTR2	10
ILMN_2099528	2810064	BTLA	10
ILMN_1746720	3310142	TTC39C	10
ILMN_2048591	2370041	LRRN3	10
ILMN_1778536	2450494	BTLA	10
ILMN_1653652	6180288	PTPRC	10
ILMN_1693269	2490019	GNG8	10
ILMN_1688464	2680538	MAP6D1	10
ILMN_1797964	670382	ARL6IP6	10
ILMN_1801307	870202	TNFSF10	10
ILMN_1801504	7400368	RUNX1	10
ILMN_1759097	2630474	MLLT11	10
ILMN_2052163	20164	YIPF1	10
ILMN_2374865	4780128	ATF3	10
ILMN_1734190	4780072	TCEAL3	10
ILMN_1660723	1300187	RDH13	10
ILMN_1765796	50402	ENO2	10
ILMN_1686989	1820332	INSIG1	10
ILMN_1718207	6450722	SETDB1	10
ILMN_2119224	1940482	KIFAP3	10
ILMN_1738736	7330014	SNX4	10
ILMN_1752837	130685	ARL8B	10
ILMN_1753165	1570424	WNK1	10
ILMN_1658800	4480280	BRPF3	10
ILMN_1719543	3610440	MAF	10
ILMN_1731180	2970390	EXOC2	10
ILMN_2363489	1400450	BRE	10
ILMN_2065783	2640110	EXOC2	10
ILMN_1668417	5700670	WIPF1	10
ILMN_1655117	6510397	WDR19	10
ILMN_1750051	5420400	FAM123B	10
ILMN_2395981	7330538	PYHIN1	10
ILMN_1760490	6940360	ACVR1	10
ILMN_1787511	1230646	THUMPD2	10
ILMN_2319326	4760079	ADARB1	10
ILMN_1696360	240309	CTSB	10
ILMN_1666546	4150278	DUSP14	10
ILMN_2056032	4290097	CD99	10
ILMN_2289924	4570707	TRAK1	10
ILMN_1655577	1400315	TIAM1	10
ILMN_1661439	3780181	FLOT1	10
ILMN_2197030	380594	ZFYVE21	10
ILMN_1798030	5290246	XPR1	10
ILMN_1778684	4060292	BRE	10
ILMN_1760922	2810327	GIT2	10
ILMN_1715024	6450154	LSS	10
ILMN_1769575	1400689	JAM3	10
ILMN_1733799	6480754	LOC348262	10
ILMN_1687359	2680754	MRPS23	10
ILMN_2142117	4730224	LYPLAL1	10
ILMN_1772645	7560452	AGK	10
ILMN_1683927	4120341	ITGAE	10
ILMN_1691926	620414	HSD17B10	10
ILMN_1724207	6020398	IVD	10
ILMN_1760890	1780402	SEPN1	10
ILMN_1703558	630142	FHL3	10
ILMN_1795911	6660709	TTC37	10
ILMN_1723768	430333	NLRX1	10
ILMN_1779600	2850661	DSTYK	10
ILMN_1711608	6480349	SSBP2	10
ILMN_1800976	2260255	NFATC3	10
ILMN_1662896	2140139	BRWD2	10
ILMN_2325506	5560193	BCAS4	10
ILMN_1660810	1090204	TTC17	10
ILMN_1811373	7650414	FAM20B	10
ILMN_1696347	5270367	CTSC	10
ILMN_2065690	4890451	GRAMD3	10
ILMN_2323944	6400402	FAM110A	10
ILMN_1713249	2570091	PHF19	10
ILMN_2360291	7650725	UGCGL1	10
ILMN_1659854	4890209	PRPF40A	10
ILMN_1705247	7040286	ACSL5	10
ILMN_2242463	3450138	CTSC	10
ILMN_1721977	6590053	ARD1A	10
ILMN_1652638	5340059	LRRC58	10
ILMN_2170515	7650379	METTL11A	10
ILMN_1670532	110095	GMCL1	10
ILMN_2307598	3420332	SLC37A3	10
ILMN_1664761	6290598	TMEM138	10
ILMN_1752394	6450397	CCNB1IP1	10
ILMN_1670079	4860435	OMA1	10
ILMN_1724959	3840100	SEC31A	10
ILMN_1706779	5050113	LIG1	10
ILMN_1685079	2230377	TELO2	10
ILMN_1767509	5820768	DEF8	10
ILMN_1701681	150082	SEC11C	10
ILMN_1808059	4290079	BCAS4	10
ILMN_1785113	5890703	MUT	10
ILMN_2153466	5570376	FAM50B	10
ILMN_1701854	10170	GNG5	10
ILMN_1689342	4220026	NUBP1	10
ILMN_1701058	2750592	TATDN1	10
ILMN_1693210	2480719	NSMCE2	10
ILMN_1761969	4010189	DERL2	10
ILMN_2049536	4390301	TRPV2	10
ILMN_1730307	5820598	MED16	10
ILMN_1728435	7510608	C12orf45	10
ILMN_2383516	3460292	WDR7	10
ILMN_2360028	10474	NFATC3	10
ILMN_1808707	4560328	FSCN1	10
ILMN_1749362	4890722	CD28	10
ILMN_1728699	1850433	SPTY2D1	10
ILMN_1786273	620433	C1orf122	10
ILMN_1696870	6660133	TGFBRAP1	10
ILMN_1811555	1990047	C9orf119	10
ILMN_2346831	2060079	MGAT2	10
ILMN_1691432	20243	PRDM4	10
ILMN_1672042	1260154	DOLPP1	10
ILMN_2302118	70603	CCDC50	10

[truncated: 3 more sheets: Cluster1,2,3, Cluster4,5,6, Cluster7,8,9,10]
