# Supplementary material for: A property-based analysis of human transcription factors
Source: BMC Res Notes. 2015 Mar 14;8:82. doi: 10.1186/s13104-015-1039-6 (PMC4373352; doi:10.1186/s13104-015-1039-6)
Supplement: Additional file 7: — Data from Lawrence et al. for Table S5. [file 13104_2015_1039_MOESM7_ESM.xls]

## Sheet: I
gene set I
ARID2
GPS2
HIST1H4E
APOL2
MLL4
FAM166A
BHMT2
TIMM17A
SERPINB13
CNBD1
MBD1
ASXL2
IRF6
TP53BP1
SETDB
FGFBP1
EZH1
CEP76

## Sheet: II
gene set II
TRAF3
CDK12
SPEN
PPP2R1A
MLL
NCOR1
ING1
RXRA
TGFBR2
RIT1
TCF7L2
AJUBA
PTPN11
EPHA2
TET2
WT1
SMAD2
TNFRSF14
BRCA1
ERCC2
CD79B
DIS3
CDKN1A
KIT
ZFHX3
ZNF750
EIF2S2
KLHL8
HIST1H3B
CUX1
DDX5
TAP1
MAP4K3
MED12
RHEB
MYOCD
PAPD5
GUSB
SMC1A
FOXQ1
ARID5B
ELF3
PCBP1
PHF6
RAD21
CD70
XPO1
MET
CCND1
CARD11
EZH2
TNF
FAM46C
ALK
HIST1H1E
CCDC6
CEBPA
CD1D
POU2F2
PPP6C
RPS15
TPX2
ALPK2
ZPANB3
SOS1
DNER
TRIM23
STX2
FOXA1
HLA-B
QKI
PRDM1
SGK1
GNA13
DIAPH1
SOX17
SFRS2

## Sheet: IIIAB
gene set IIIAB
TP53
PIK3CA
PTEN
KRAS
BRAF
NRAS
APC
ARID1A
PIK3R1
CDKN2A
MAP3K1
GATA3
FAT1
EGFR
SETD2
CTCF
KEAP1
BAP1
NF1
VHL
PBRM1
KDM6A
SMAD4
NPM1
SMARCA4
ARHGAP35
HRAS
CDH1
STK11
FBXW7
FLT3
DNMT3A
RB1
SF3B1
MLL2
AKT1
CASP8
RUNX1
MAP2K4
U2AF1
SPOP
MYD88
MLL3
KDM5C
IDH2
CBFB
NFE2L2
NOTCH1
ATM
CDKN1B
EP300
HLA-A
ERBB3
MTOR
CTNNB1
ERBB2
RPL5
FGFR2
CREBBP
RAC1
STAG2
SMARCB1
IDH1
NSD1
RASA1
ASXL1
B2M
CHD4
BCOR
POLE
TBL1XR1
RHOA
BCLAF1
DDX3X
SMC3
INTS12
CHD8
GNPTAB
MGA
RPS2
MAP2K1
FGFR3
ACVR1B
RBM10

## Sheet: IIIB
gene set IIB
TP53
PIK3CA
PTEN
KRAS
BRAF
NRAS
APC
ARID1A
PIK3R1
CDKN2A
MAP3K1
GATA3
FAT1
EGFR
SETD2
CTCF
KEAP1
BAP1
NF1
VHL
PBRM1
KDM6A
SMAD4
NPM1
SMARCA4
ARHGAP35

## Sheet: I+IIIAB
gene set I+IIIAB
TP53
PIK3CA
PTEN
KRAS
BRAF
NRAS
APC
ARID1A
PIK3R1
CDKN2A
MAP3K1
GATA3
FAT1
EGFR
SETD2
CTCF
KEAP1
BAP1
NF1
VHL
PBRM1
KDM6A
SMAD4
NPM1
SMARCA4
ARHGAP35
HRAS
CDH1
STK11
FBXW7
FLT3
DNMT3A
RB1
SF3B1
MLL2
AKT1
CASP8
RUNX1
MAP2K4
U2AF1
SPOP
MYD88
MLL3
KDM5C
IDH2
CBFB
NFE2L2
NOTCH1
ATM
CDKN1B
EP300
HLA-A
ERBB3
MTOR
CTNNB1
ERBB2
RPL5
FGFR2
CREBBP
RAC1
STAG2
SMARCB1
IDH1
NSD1
RASA1
ASXL1
B2M
CHD4
BCOR
POLE
TBL1XR1
RHOA
BCLAF1
DDX3X
SMC3
INTS12
CHD8
GNPTAB
MGA
RPS2
MAP2K1
FGFR3
ACVR1B
RBM10
ARID2
GPS2
HIST1H4E
APOL2
MLL4
FAM166A
BHMT2
TIMM17A
SERPINB13
CNBD1
MBD1
ASXL2
IRF6
TP53BP1
SETDB
FGFBP1
EZH1
CEP76

## Sheet: II+IIIAB
gene set II+IIIAB
TP53
PIK3CA
PTEN
KRAS
BRAF
NRAS
APC
ARID1A
PIK3R1
CDKN2A
MAP3K1
GATA3
FAT1
EGFR
SETD2
CTCF
KEAP1
BAP1
NF1
VHL
PBRM1
KDM6A
SMAD4
NPM1
SMARCA4
ARHGAP35
HRAS
CDH1
STK11
FBXW7
FLT3
DNMT3A
RB1
SF3B1
MLL2
AKT1
CASP8
RUNX1
MAP2K4
U2AF1
SPOP
MYD88
MLL3
KDM5C
IDH2
CBFB
NFE2L2
NOTCH1
ATM
CDKN1B
EP300
HLA-A
ERBB3
MTOR
CTNNB1
ERBB2
RPL5
FGFR2
CREBBP
RAC1
STAG2
SMARCB1
IDH1
NSD1
RASA1
ASXL1
B2M
CHD4
BCOR
POLE
TBL1XR1
RHOA
BCLAF1
DDX3X
SMC3
INTS12
CHD8
GNPTAB
MGA
RPS2
MAP2K1
FGFR3
ACVR1B
RBM10
TRAF3
CDK12
SPEN
PPP2R1A
MLL
NCOR1
ING1
RXRA
TGFBR2
RIT1
TCF7L2
AJUBA
PTPN11
EPHA2
TET2
WT1
SMAD2
TNFRSF14
BRCA1
ERCC2
CD79B
DIS3
CDKN1A
KIT
ZFHX3
ZNF750
EIF2S2
KLHL8
HIST1H3B
CUX1
DDX5
TAP1
MAP4K3
MED12
RHEB
MYOCD
PAPD5
GUSB
SMC1A
FOXQ1
ARID5B
ELF3
PCBP1
PHF6
RAD21
CD70
XPO1
MET
CCND1
CARD11
EZH2
TNF
FAM46C
ALK
HIST1H1E
CCDC6
CEBPA
CD1D
POU2F2
PPP6C
RPS15
TPX2
ALPK2
ZPANB3
SOS1
DNER
TRIM23
STX2
FOXA1
HLA-B
QKI
PRDM1
SGK1
GNA13
DIAPH1
SOX17
SFRS2
