# Supplementary material for: A property-based analysis of human transcription factors
Source: BMC Res Notes. 2015 Mar 14;8:82. doi: 10.1186/s13104-015-1039-6 (PMC4373352; doi:10.1186/s13104-015-1039-6)
Supplement: Additional file 8: — Data from Vaquerizas et al. for Table S6. [file 13104_2015_1039_MOESM8_ESM.xls]

## Sheet: General
General_expression
ZFX
MLXIPL
ETV7
HSF2
POU2F2
NR2E3
HOXC8
ZNF76
FOXJ2
MNT
TCF3
GLI2
CIC
NFE2L1
REST
TFAP4
CDC5L
YY1
NFATC4
MYBL2
TSC22D1
HSF4
MAZ
TRPS1
ETV2
USF2
ZNF14
ERF
GLI3
UBTF
ELF2
PRDM4
SRF
SMAD5
ID2
NFE2L2
ZBTB17
ATF6
KLF12
ONECUT2
HOXB3
NFYB
HOXC13
SNAI1
NR1D1
ZNF384
ELK1
SOX15
ZNF236
ARNTL
CLOCK
DMTF1
MYC
CREBZF
ARNT
TCF7L1
CREB3L1
FOXH1
PITX2
PRRX2
ZNF146
ZNF444
E4F1
STAT3
ZNF32
ZNF282
SMAD1
ZNF350
JUNB
CEBPB
ZNF24
RELA
ESRRA
ZHX3
DDIT3
ZBTB33
ZBTB7A
TBX1
POU6F1
FOXO4
POU3F2
IKZF1
PPARA
PAX5
MYT1
HOXA4
ZNF181
ZNF44
HOXC4
RXRB
ZNF551
MXD3
IRF9
HMX1
ZNF195
ZNF207
ZFP64
ZBTB11
ZXDC
ZNF93
PATZ1
ZNF629
ZNF419
ZNF574
ZNF85
EVX1
CAMTA2
RCOR3
ZNF639
FOXJ1
ZNF426
CASZ1
TOE1
ZNF189
ZNF750
RERE
CIZ1
ZNF117
ZSCAN12
ZNF222
PRDM9
ZNF219
ZNF592
ZNF646
ZNF212
ZNF415
ZNF672
ZNF692
ZNF562
ZNF584
MGA
ZNF80
ZNF611
ZNF518A
ZNF552
ZNF329
TSHZ2
ZBTB40
ZNF669
ZNF573
ZKSCAN3
ZNF675
ZNF665
ZNF248
ZNF544
ZNF442
FOXJ3
ZNF277
ZBTB22
ZNF468
ZNF580
TCF20
GABPB1
BMP2
PREB
TCF25
CXXC1
TUB
NKRF
PHB2

## Sheet: Specific
Tissue_specific_expression
NR4A1
SREBF1
MEIS1
NR4A2
ZIM2
ETV5
GATA6
HOXA5
PLAGL1
EGR1
PBX3
ZNF331
TBX3
NR4A3
CREM
FOSL2
NR1H4
MAFF
NFIL3
VDR
NFIC
LEF1
FOXK2
FOSB
ETV1
EGR3
IRF2
HOXC6
CREBL2
HOXB2
ATF3
NKX3-1
ZNF536
CREB1
CEBPE
MXI1
LYL1
KLF1
TFDP1
NFE2
TAL1
FOXO3
RUNX3
IRF8
ELF4
FOS
HLX
MAX
FLI1
STAT5B
RFX2
MYB
GFI1
DLX2
MYCN
NEUROD6
NR2F1
SOX11
SOX12
ADNP
ZNF337
MLLT3
ZNF22
HIC2
NFIB
SOX4
HEY1
ZNF532
SOX9
ARNT2
CUX2
INSM1
MEIS2
PHF20
NEUROD2
BCL11A
ASCL1
ZEB2
THRA
ZIC1
CAMTA1
FOXG1
ATF2
BACH2
MEF2C
TCF4
ZNF238
HIVEP2
MEF2A
LHX2
LHX6
SATB2
DEAF1
PKNOX2
MYT1L
RREB1
KLF3
ATF5
ZNF451
HHEX
TP53
WHSC1
MEOX2
HIF3A
ERG
NKX2-1
ID1
TCF21
TSC22D3
FOXF1
FOXF2
ETS2
EPAS1
TBX2
IFI16
ZNF266
ELF3
SNAI2
EVI1
NR2C1
PAX8
HES1
ZNF395
KLF9
FOXO1
CREB3L2
ZFHX3
MZF1
ZNF148
FOXE1
MLX
MEF2D
NKX2-5
ZNF358
NR1H2
IRF7
NR2F2
ID3
SP2
SPIB
GATA4
ZNF688
RFXANK
TFEB
RARA
HNF1B
HOXC10
RORC
MAF
BHLHB2
HOXA9
GATA3
EMX2
HNF4A
ZNF593
NR1I3
ZBTB48
ZBED1
MAFB
MXD4
NR1H3
NR1I2
PRDM12
NR2F6
AR
XBP1
RXRA
IRF1
JUND
ZBTB16
JUN
KLF6
CUX1
KLF4
ZFP36L2
TCF7L2
OVOL2
KLF11
KLF13
SOX17
SPI1
EZH1
IRF3
UBP1
ZHX2
ELF1
STAT4
ZNF217
STAT1
ZBTB1
RFX5
CBFB
SP110
ZZZ3
IRF4
ZNF83
ZNF274
BCL6
WT1
OSR2
FOXN3
NR5A2
ZKSCAN1
GRHL2
KLF5
HOXB7
MLXIP
POU1F1
LHX3
SIX3
TBX19
ZNF91
SIX6
ZBTB20
ZFHX4
BHLHB3
SALL2
NR1D2
ZSCAN18
PITX1
MSX1
ZNF292
TEAD3
NFE2L3
DLX5
DLX4
PPARD
MSX2
GCM1
SOX13
KLF10
ESRRG
HMBOX1
AHR
ARID3A
GATA2
TFAP2A
TFAP2C
TWIST1
TGIF1
TSC22D2
RCOR1
HLF
SPDEF
HOXB13
ZNF652
VEZF1
ESR1
HOXA10
TFCP2L1
TP63
NPAS2
SOX10
FOXC1
ELF5
MYF6
ZNF7
NR2C2
MYNN
CSDA
ZNF273
ZNF747
HIF1A
DRAP1
BCLAF1
NFKB1
PRRX1
SMAD3
ZFPM2
ZBTB38
ARID5B
NR3C1
CREB3
ZMAT3
ST18
TSC22D4
TCFL5
SALL1
ZNF423
SMAD2
OLIG2
NKX2-2
ZNF365
ZNF410
PLAGL2
DPF2
SOX5
DMRT1
SNAPC4
NR0B1
WIZ
ZBTB32
ZNF839
ZSCAN5A
ZNF473
KCMF1
ZKSCAN4
ZNF280B
GRLF1
GMEB2
EZH2
FOXM1
PKNOX1
DR1
TCF7
CTCF
BCL11B
RUNX1
SATB1
PAX1
TCF12
NFATC3
DBP
EGR2
TEAD4
ATF1
NR3C2
ZNF43
REL
MYBL1
EHF
FOSL1
HOXA11
HOXD9
SMAD4
ZEB1
ZNF12
MITF
ZNF280D
BNC2
PAWR
RBPJ
ZNF200
NFYC
TBX21
HBP1
E2F3
KLF2
CREB5
BACH1
ZNF143
STAT6
SP3
ZNF267
PBX2
ZNF394
ZNF467
PRDM2
EGR4

## Sheet: Unknown
Unknown_specificity
ADAMTS17
ADAMTS19
ADAR
ADNP2
AEBP2
AFF1
AFF3
AFF4
AHCTF1
AHDC1
AIRE
AKAP8
AKAP8L
AKNA
ALX1
ALX3
ALX4
ANAPC2
ANKZF1
APTX
ARGFX
ARID2
ARNTL2
ARX
ASCL2
ASCL3
ASCL4
ASH1L
ATF4
ATF7
ATMIN
ATOH1
ATOH7
ATOH8
ATXN7
BARHL1
BARHL2
BARX1
BARX2
BATF
BATF2
BATF3
BAZ2A
BAZ2B
BBX
BCL6B
BDP1
BHLHB4
BHLHB5
BHLHB8
BNC1
BOLA1
BOLA3
BPNT1
BRD9
BRPF1
BSX
C10orf140
C11orf9
C12orf28
C14orf106
C14orf43
C17orf49
C1orf25
C20orf194
C5orf41
CARHSP1
CASP8AP2
CBLL1
CBX2
CCDC71
CCDC79
CD36
CDX1
CDX2
CDX4
CEBPA
CEBPG
CEBPZ
CENPB
CENPT
CHD1
CHD2
CHD6
CHD7
CHD9
CHRAC1
COPS2
COPS3
COPS4
CPSF4
CPSF4L
CPXCR1
CRAMP1L
CREB3L3
CREB3L4
CREBL1
CRX
CSDC2
CSDE1
CTCFL
CUL1
CUL2
CUL3
CUL4A
CUL4B
CUL5
DACH1
DACH2
DBX1
DBX2
DEK
DEPDC1
DEPDC1B
DEPDC2
DEPDC4
DEPDC5
DEPDC6
DEPDC7
DHX34
DHX57
DLX1
DLX3
DLX6
DMAP1
DMBX1
DMC1
DMRT2
DMRT3
DMRTA1
DMRTA2
DMRTB1
DMRTC2
DNAJC1
DNAJC2
DNAJC21
DOT1L
DPF1
DPF3
DPRX
DRGX
DSP
DUS3L
DUSP12
DUXA
DVL1
DVL2
DVL3
DZIP1
DZIP1L
E2F1
E2F2
E2F4
E2F5
E2F6
E2F7
E2F8
EBF1
EBF3
EBF4
EDF1
EEA1
EIF3K
ELK3
ELK4
EMX1
EN1
EN2
EOMES
EP400
ESR2
ESRRB
ESX1
ETS1
ETV3
ETV3L
ETV4
ETV6
EVX2
EWSR1
EXOC2
FAM170A
FAM171B
FAM44A
FARSA
FARSB
FBN1
FBXO41
FERD3L
FEV
FEZF1
FEZF2
FGD1
FIGLA
FIZ1
FMNL2
FOXA1
FOXA2
FOXA3
FOXB1
FOXB2
FOXC2
FOXD2
FOXD3
FOXD4
FOXD4L1
FOXD4L3
FOXD4L5
FOXD4L6
FOXE3
FOXI1
FOXI2
FOXK1
FOXL1
FOXL2
FOXN1
FOXN2
FOXN4
FOXO6
FOXP1
FOXP2
FOXP3
FOXP4
FOXQ1
FOXR1
FOXR2
FOXS1
GABPA
GATA1
GATA5
GATAD1
GATAD2A
GATAD2B
GBX1
GBX2
GCM2
GFI1B
GLI1
GLIS1
GLIS2
GLIS3
GMEB1
GON4L
GPATCH8
GPR123
GPR155
GRHL1
GRHL3
GRM6
GSC
GSC2
GSX1
GSX2
GTF2E2
GTF2F1
GTF2F2
GTF2H2
GTF2IRD2
GTF2IRD2B
GTF3A
GZF1
H1F0
H1FOO
H1FX
HAND1
HAND2
HDX
HELT
HELZ
HES2
HES3
HES4
HES5
HES6
HES7
HESX1
HEY2
HEYL
HIC1
HILS1
HIST1H1A
HIST1H1B
HIST1H1C
HIST1H1D
HIST1H1E
HIST1H1T
HIVEP1
HIVEP3
HKR1
HLA-DQB1
HLA-DQB2
HLA-DRB3
HMG1L1
HMG20A
HMG20B
HMG2L1
HMGA1
HMGA2
HMGB1
HMGB2
HMGB3
HMGB4
HMX2
HMX3
HNF1A
HNF4G
HOMEZ
HOPX
HOXA1
HOXA13
HOXA2
HOXA3
HOXA6
HOXA7
HOXB1
HOXB4
HOXB5
HOXB6
HOXB8
HOXB9
HOXC11
HOXC12
HOXC5
HOXC9
HOXD1
HOXD10
HOXD11
HOXD12
HOXD13
HOXD3
HOXD4
HOXD8
HP1BP3
HSF1
HSF5
ID4
IGHM
IKZF2
IKZF3
IKZF4
IKZF5
INF2
INSM2
IRF5
IRF6
IRX1
IRX2
IRX3
IRX4
IRX5
IRX6
ISL1
ISL2
ISX
JAZF1
JDP2
JRKL
KAT5
KIAA0415
KIAA1549
KIAA1618
KIAA1683
KIAA2018
KIN
KLF14
KLF15
KLF16
KLF17
KLF7
KLF8
KNTC1
KRTAP5-1
KRTAP5-9
LARP1
LARP2
LARP4
LARP5
LARP6
LARP7
LASS2
LASS3
LASS4
LASS5
LASS6
LBX1
LBX2
LBXCOR1
LCOR
LCORL
LENG9
LEUTX
LGR4
LHX1
LHX4
LHX5
LHX8
LHX9
LIN28
LIN28B
LMX1A
LMX1B
MACF1
MAEL
MAFA
MAFG
MAFK
MATR3
MBD1
MBD2
MBD3
MBD4
MBNL1
MBNL2
MBNL3
MECP2
MEF2B
MEIS3
MEOX1
MESP1
MESP2
MET
MGMT
MIER1
MIER2
MIER3
MINK1
MIXL1
MIZF
MKRN1
MKRN2
MKRN3
MKX
MLL
MLL2
MLL3
MLLT1
MNX1
MRPL28
MRRF
MSC
MSGN1
MST1R
MTA1
MTA2
MTA3
MTF1
MXD1
MYCL1
MYCL2
MYF5
MYOD1
MYOG
MYSM1
MYST1
MYST2
MYST3
MYST4
NANOG
NCOA1
NCOA2
NCOA3
NCOR1
NCOR2
NEUROD1
NEUROD4
NEUROG1
NEUROG2
NEUROG3
NFAT5
NFATC1
NFATC2
NFIA
NFIX
NFKB2
NFRKB
NFX1
NFXL1
NFYA
NHLH1
NHLH2
NKX2-3
NKX2-4
NKX2-6
NKX2-8
NKX3-2
NKX6-1
NKX6-2
NKX6-3
NOBOX
NOC3L
NOC4L
NOTO
NPAS1
NPAS3
NPAS4
NR0B2
NR2E1
NR5A1
NR6A1
NRF1
NRK
NRL
NUFIP1
NUPL2
OLIG1
OLIG3
ONECUT1
ONECUT3
OSR1
OTOP3
OTP
OTX1
OTX2
OVOL1
PARP12
PAX2
PAX3
PAX4
PAX6
PAX7
PAX9
PBRM1
PBX1
PBX4
PCGF6
PCSK6
PDS5B
PDX1
PGR
PHF21A
PHOX2A
PHOX2B
PIP5K3
PITX3
PKHD1
PKHD1L1
PLAG1
PLEK
PLEK2
PLEKHA4
PLXNA1
PLXNA2
PLXNA3
PLXNA4
PLXNB1
PLXNB2
PLXNB3
PLXNC1
PLXND1
PMS1
POGK
POGZ
POLE3
POLE4
POLR2L
POU2F1
POU2F3
POU3F1
POU3F3
POU3F4
POU4F1
POU4F2
POU4F3
POU5F1
POU6F2
PPARG
PPP1R10
PPP1R13L
PPP2R3B
PRB3
PRB4
PRDM1
PRDM10
PRDM13
PRDM14
PRDM15
PRDM16
PRDM5
PRDM6
PRDM7
PRDM8
PRKRIR
PRMT3
PROP1
PROX1
PROX2
PRR12
PRR3
PSMD11
PSMD12
PTCHD2
PTF1A
RAD51
RAG1
RAPGEF3
RAPGEF4
RAPGEF5
RARB
RARG
RAX
RAX2
RBAK
RBM10
RBM20
RBM22
RBM26
RBM27
RBM5
RBM6
RBPJL
RC3H1
RC3H2
RCOR2
RELB
RELL2
REPIN1
RFX1
RFX3
RFX4
RFX6
RFX7
RGS11
RGS6
RGS7
RGS9
RHOXF1
RHOXF2
RHOXF2B
RIOK2
RLF
RNASE2
RNF113A
RNF113B
RNF114
RNF125
RNF138
RNF166
RORA
RORB
RPA2
RPA4
RUNX2
RXRG
SALL3
SALL4
SCAPER
SCML4
SCRT1
SCRT2
SEBOX
SEMA4A
SETBP1
SETDB1
SETDB2
SF3A2
SF3A3
SHOX
SHOX2
SHPRH
SIM1
SIM2
SIX1
SIX2
SIX4
SIX5
SKI
SKIL
SLC22A4
SLC26A10
SLC2A4RG
SLC30A9
SLC39A10
SLC4A10
SMAD6
SMAD7
SMAD9
SMARCA1
SMARCA5
SMARCC1
SMARCC2
SMARCE1
SNAI3
SOHLH1
SOHLH2
SORBS2
SOX1
SOX14
SOX18
SOX2
SOX21
SOX3
SOX30
SOX6
SOX7
SOX8
SP1
SP100
SP140
SP4
SP5
SP6
SP7
SP8
SPIC
SRCAP
SREBF2
SRY
SSB
SSH1
SSH2
SSH3
SSRP1
STAT2
STAT5A
SUZ12
T
TADA2L
TAL2
TAX1BP1
TBR1
TBX10
TBX15
TBX18
TBX20
TBX22
TBX4
TBX5
TBX6
TCEAL8
TCF15
TCF19
TCF23
TCF24
TEAD1
TEAD2
TEF
TERF1
TERF2
TERF2IP
TFAM
TFAP2B
TFAP2D
TFAP2E
TFCP2
TFDP2
TFDP3
TFE3
TFEC
TGIF2
TGIF2LX
TGIF2LY
THAP1
THAP10
THAP11
THAP2
THAP3
THAP4
THAP5
THAP6
THAP7
THAP8
THAP9
THRB
TIGD2
TIGD3
TIGD4
TIGD5
TIGD6
TIGD7
TIPARP
TLX1
TLX2
TLX3
TOX
TOX2
TOX3
TOX4
TP73
TPRX1
TRAFD1
TRERF1
TRIM23
TRIM3
TRIM32
TRIT1
TRMT1
TSHZ1
TSHZ3
TTF1
TUT1
U2AF1
U2AF1L4
UBE2K
UBR4
UNCX
UNK
UNKL
USF1
USP39
VAX1
VAX2
VENTX
VPS72
VSX1
VSX2
WDHD1
WNT8B
XPA
YBX1
YBX2
YEATS2
YEATS4
YOD1
YY2
ZBED2
ZBED3
ZBED4
ZBP1
ZBTB10
ZBTB12
ZBTB2
ZBTB24
ZBTB25
ZBTB26
ZBTB3
ZBTB34
ZBTB37
ZBTB39
ZBTB4
ZBTB41
ZBTB43
ZBTB44
ZBTB45
ZBTB46
ZBTB47
ZBTB5
ZBTB6
ZBTB7B
ZBTB7C
ZBTB9
ZC3H10
ZC3H11A
ZC3H13
ZC3H14
ZC3H15
ZC3H18
ZC3H3
ZC3H4
ZC3H6
ZC3H7A
ZC3H7B
ZC3H8
ZC3HAV1
ZCCHC11
ZCCHC6
ZDHHC11
ZDHHC19
ZFAT
ZFHX2
ZFP1
ZFP106
ZFP112
ZFP14
ZFP161
ZFP2
ZFP28
ZFP3
ZFP30
ZFP36
ZFP36L1
ZFP37
ZFP41
ZFP42
ZFP57
ZFP62
ZFP82
ZFP90
ZFP91
ZFP92
ZFPM1
ZFR
ZFR2
ZFY
ZFYVE20
ZFYVE26
ZGPAT
ZHX1
ZIC2
ZIC3
ZIC4
ZIC5
ZIK1
ZIM3
ZKSCAN2
ZKSCAN5
ZMAT1
ZMAT2
ZMAT4
ZMAT5
ZNF10
ZNF100
ZNF101
ZNF107
ZNF114
ZNF121
ZNF124
ZNF131
ZNF132
ZNF133
ZNF134
ZNF135
ZNF136
ZNF137
ZNF138
ZNF140
ZNF141
ZNF142
ZNF154
ZNF155
ZNF157
ZNF16
ZNF160
ZNF165
ZNF167
ZNF169
ZNF17
ZNF174
ZNF175
ZNF177
ZNF18
ZNF180
ZNF182
ZNF184
ZNF187
ZNF19
ZNF192
ZNF193
ZNF197
ZNF2
ZNF20
ZNF202
ZNF205
ZNF208
ZNF211
ZNF213
ZNF214
ZNF215
ZNF221
ZNF223
ZNF224
ZNF225
ZNF226
ZNF227
ZNF229
ZNF23
ZNF230
ZNF232
ZNF233
ZNF234
ZNF235
ZNF239
ZNF25
ZNF250
ZNF251
ZNF252
ZNF253
ZNF254
ZNF256
ZNF257
ZNF26
ZNF260
ZNF263
ZNF264
ZNF268
ZNF271
ZNF275
ZNF276
ZNF28
ZNF280A
ZNF280C
ZNF281
ZNF283
ZNF284
ZNF285A
ZNF286A
ZNF287
ZNF295
ZNF296
ZNF3
ZNF30
ZNF300
ZNF302
ZNF304
ZNF311
ZNF316
ZNF317
ZNF318
ZNF319
ZNF320
ZNF321
ZNF322A
ZNF322B
ZNF323
ZNF324
ZNF326
ZNF333
ZNF334
ZNF335
ZNF33A
ZNF33B
ZNF34
ZNF341
ZNF343
ZNF345
ZNF346
ZNF347
ZNF35
ZNF354A
ZNF354B
ZNF354C
ZNF362
ZNF366
ZNF367
ZNF37A
ZNF382
ZNF383
ZNF385A
ZNF385B
ZNF385C
ZNF385D
ZNF391
ZNF396
ZNF398
ZNF404
ZNF407
ZNF408
ZNF409
ZNF41
ZNF414
ZNF416
ZNF417
ZNF418
ZNF420
ZNF425
ZNF428
ZNF429
ZNF430
ZNF431
ZNF432
ZNF433
ZNF434
ZNF436
ZNF438
ZNF439
ZNF440
ZNF441
ZNF443
ZNF445
ZNF446
ZNF449
ZNF45
ZNF454
ZNF460
ZNF461
ZNF462
ZNF470
ZNF471
ZNF474
ZNF479
ZNF48
ZNF480
ZNF483
ZNF484
ZNF485
ZNF486
ZNF487
ZNF488
ZNF490
ZNF491
ZNF493
ZNF496
ZNF497
ZNF498
ZNF500
ZNF501
ZNF502
ZNF503
ZNF506
ZNF507
ZNF509
ZNF510
ZNF511
ZNF512
ZNF512B
ZNF513
ZNF514
ZNF516
ZNF517
ZNF518B
ZNF519
ZNF521
ZNF524
ZNF526
ZNF527
ZNF528
ZNF529
ZNF530
ZNF540
ZNF541
ZNF542
ZNF543
ZNF546
ZNF547
ZNF548
ZNF549
ZNF550
ZNF554
ZNF555
ZNF556
ZNF557
ZNF558
ZNF559
ZNF56
ZNF560
ZNF561
ZNF563
ZNF564
ZNF565
ZNF566
ZNF567
ZNF568
ZNF569
ZNF57
ZNF570
ZNF571
ZNF572
ZNF575
ZNF576
ZNF577
ZNF578
ZNF579
ZNF581
ZNF582
ZNF583
ZNF585A
ZNF585B
ZNF586
ZNF587
ZNF589
ZNF594
ZNF595
ZNF596
ZNF597
ZNF598
ZNF599
ZNF600
ZNF605
ZNF606
ZNF607
ZNF608
ZNF609
ZNF610
ZNF613
ZNF615
ZNF616
ZNF618
ZNF619
ZNF620
ZNF621
ZNF622
ZNF623
ZNF624
ZNF625
ZNF626
ZNF627
ZNF628
ZNF638
ZNF641
ZNF642
ZNF643
ZNF644
ZNF645
ZNF648
ZNF649
ZNF653
ZNF654
ZNF655
ZNF658
ZNF660
ZNF662
ZNF663
ZNF664
ZNF667
ZNF668
ZNF670
ZNF671
ZNF674
ZNF676
ZNF677
ZNF678
ZNF679
ZNF680
ZNF681
ZNF682
ZNF683
ZNF684
ZNF687
ZNF689
ZNF69
ZNF691
ZNF695
ZNF696
ZNF697
ZNF699
ZNF70
ZNF700
ZNF701
ZNF703
ZNF704
ZNF705A
ZNF705D
ZNF705F
ZNF706
ZNF707
ZNF708
ZNF709
ZNF71
ZNF710
ZNF711
ZNF713
ZNF714
ZNF716
ZNF717
ZNF718
ZNF720
ZNF721
ZNF725
ZNF733
ZNF734
ZNF738
ZNF74
ZNF740
ZNF746
ZNF749
ZNF75A
ZNF75D
ZNF761
ZNF763
ZNF764
ZNF765
ZNF766
ZNF768
ZNF77
ZNF770
ZNF771
ZNF772
ZNF773
ZNF774
ZNF775
ZNF776
ZNF777
ZNF778
ZNF780A
ZNF780B
ZNF781
ZNF782
ZNF783
ZNF784
ZNF786
ZNF787
ZNF788
ZNF789
ZNF79
ZNF790
ZNF791
ZNF792
ZNF793
ZNF799
ZNF8
ZNF800
ZNF804A
ZNF804B
ZNF805
ZNF808
ZNF81
ZNF821
ZNF823
ZNF826
ZNF827
ZNF828
ZNF829
ZNF830
ZNF831
ZNF833
ZNF834
ZNF835
ZNF836
ZNF837
ZNF84
ZNF841
ZNF843
ZNF845
ZNF846
ZNF90
ZNF92
ZNF98
ZNF99
ZNFX1
ZRSR1
ZRSR2
ZSCAN1
ZSCAN10
ZSCAN16
ZSCAN2
ZSCAN20
ZSCAN21
ZSCAN22
ZSCAN23
ZSCAN29
ZSCAN4
ZSCAN5B
ZSCAN5C
ZUFSP
ZXDA
ZXDB
